# Supplementary material for: Abundant Neural circRNA Cdr1as Is Not Indispensable for Retina Maintenance
Source: Front Cell Dev Biol. 2020 Nov 6;8:565543. doi: 10.3389/fcell.2020.565543 (PMC7677238; doi:10.3389/fcell.2020.565543)
Supplement: Supplementary file 2 [file Table_1.XLSX]

## Sheet: WT--cdrlas_KO.all.miRNA
miRNA	WT-39	WT-41	WT-42	cdrlas_KO-33	cdrlas_KO-36	cdrlas_KO-37	log2(Fold_change)	p-value	Website
mmu-miR-6392-5p	20	29	15	0	0	0	-7.25477	2.42097e-08	http://www.mirbase.org/cgi-bin/mature.pl?mature_acc=MIMAT0025141
mmu-miR-487b-5p	12	18	10	0	0	0	-6.58397	3.5063e-06	http://www.mirbase.org/cgi-bin/mature.pl?mature_acc=MIMAT0017216
mmu-miR-466h-3p	12	12	21	0	0	0	-6.80636	3.59968e-06	http://www.mirbase.org/cgi-bin/mature.pl?mature_acc=MIMAT0017274
mmu-miR-3473g	17	11	12	0	0	0	-6.63794	5.93434e-06	http://www.mirbase.org/cgi-bin/mature.pl?mature_acc=MIMAT0031427
mmu-miR-1198-3p	10	13	13	0	0	0	-6.45875	7.60928e-06	http://www.mirbase.org/cgi-bin/mature.pl?mature_acc=MIMAT0017332
mmu-miR-5621-3p	13	11	13	0	0	0	-6.51777	7.7787e-06	http://www.mirbase.org/cgi-bin/mature.pl?mature_acc=MIMAT0022370
mmu-miR-7b-5p	17733	21659	12812	7467	7798	6531	-0.922842	0.00171591	http://www.mirbase.org/cgi-bin/mature.pl?mature_acc=MIMAT0000678
mmu-miR-5123	0	0	0	12	0	24	6.76525	0.00205616	http://www.mirbase.org/cgi-bin/mature.pl?mature_acc=MIMAT0020633
mmu-miR-344c-3p	14	0	10	0	0	0	-6.00295	0.00575647	http://www.mirbase.org/cgi-bin/mature.pl?mature_acc=MIMAT0014928
mmu-miR-322-5p	14	12	0	0	0	0	-5.97038	0.00615314	http://www.mirbase.org/cgi-bin/mature.pl?mature_acc=MIMAT0000548
mmu-miR-7080-5p	11	15	0	0	0	0	-5.92919	0.00642388	http://www.mirbase.org/cgi-bin/mature.pl?mature_acc=MIMAT0028066
mmu-miR-6914-3p	10	0	13	0	0	0	-5.93886	0.00657484	http://www.mirbase.org/cgi-bin/mature.pl?mature_acc=MIMAT0027729
mmu-miR-3963	201	187	171	130	756	284	1.33166	0.00721567	http://www.mirbase.org/cgi-bin/mature.pl?mature_acc=MIMAT0019341
mmu-miR-7240-5p	12	12	0	0	0	0	-5.84338	0.00780186	http://www.mirbase.org/cgi-bin/mature.pl?mature_acc=MIMAT0028448
mmu-miR-466e-5p	12	12	0	0	0	0	-5.84337	0.00789687	http://www.mirbase.org/cgi-bin/mature.pl?mature_acc=MIMAT0004879
mmu-miR-326-3p	502	782	426	321	170	217	-0.899221	0.0102245	http://www.mirbase.org/cgi-bin/mature.pl?mature_acc=MIMAT0000559
mmu-miR-6955-5p	10	10	0	0	0	0	-5.58606	0.0102953	http://www.mirbase.org/cgi-bin/mature.pl?mature_acc=MIMAT0027810
mmu-miR-7048-3p	0	11	10	0	0	0	-5.63536	0.0104006	http://www.mirbase.org/cgi-bin/mature.pl?mature_acc=MIMAT0028001
mmu-miR-6922-3p	0	10	10	0	0	0	-5.57442	0.0118814	http://www.mirbase.org/cgi-bin/mature.pl?mature_acc=MIMAT0027745
mmu-miR-122-5p	200	7517	378	623	342	183	-2.22716	0.0135207	http://www.mirbase.org/cgi-bin/mature.pl?mature_acc=MIMAT0000246
mmu-miR-6240	0	0	0	49	0	0	7.33997	0.014598	http://www.mirbase.org/cgi-bin/mature.pl?mature_acc=MIMAT0024861
mmu-miR-3470a	0	0	0	27	0	0	6.48478	0.0289947	http://www.mirbase.org/cgi-bin/mature.pl?mature_acc=MIMAT0015640
mmu-miR-342-5p	541	723	368	623	951	532	0.707896	0.0331515	http://www.mirbase.org/cgi-bin/mature.pl?mature_acc=MIMAT0004653
mmu-miR-700-5p	828	1018	783	444	341	571	-0.633619	0.0370878	http://www.mirbase.org/cgi-bin/mature.pl?mature_acc=MIMAT0017256
mmu-miR-1198-5p	14895	24722	11838	13608	37223	17426	0.745132	0.0444642	http://www.mirbase.org/cgi-bin/mature.pl?mature_acc=MIMAT0005859
mmu-miR-297b-3p	0	0	24	0	0	0	-5.99614	0.0506278	http://www.mirbase.org/cgi-bin/mature.pl?mature_acc=MIMAT0004827
mmu-miR-297a-3p	0	0	24	0	0	0	-5.99617	0.0510882	http://www.mirbase.org/cgi-bin/mature.pl?mature_acc=MIMAT0004864
mmu-miR-297c-3p	0	0	24	0	0	0	-5.99619	0.0515525	http://www.mirbase.org/cgi-bin/mature.pl?mature_acc=MIMAT0004866
mmu-miR-532-3p	232	243	153	131	49	91	-0.863052	0.054554	http://www.mirbase.org/cgi-bin/mature.pl?mature_acc=MIMAT0004781
mmu-miR-184-3p	4549	2562	1687	1982	5831	5491	0.844584	0.055646	http://www.mirbase.org/cgi-bin/mature.pl?mature_acc=MIMAT0000213
mmu-miR-297a-5p	0	0	0	13	0	0	5.44085	0.0594647	http://www.mirbase.org/cgi-bin/mature.pl?mature_acc=MIMAT0000375
mmu-miR-485-3p	3095	3702	2316	2219	1048	1058	-0.708489	0.0604359	http://www.mirbase.org/cgi-bin/mature.pl?mature_acc=MIMAT0003129
mmu-miR-1955-3p	0	0	0	0	13	0	5.28204	0.0617205	http://www.mirbase.org/cgi-bin/mature.pl?mature_acc=MIMAT0017348
mmu-miR-8112	308	395	159	150	137	141	-0.657763	0.065188	http://www.mirbase.org/cgi-bin/mature.pl?mature_acc=MIMAT0031418
mmu-miR-1249-3p	1467	1745	1159	1142	392	415	-0.787179	0.068092	http://www.mirbase.org/cgi-bin/mature.pl?mature_acc=MIMAT0010560
mmu-miR-448-5p	0	0	0	0	0	12	5.14406	0.0682808	http://www.mirbase.org/cgi-bin/mature.pl?mature_acc=MIMAT0017176
mmu-miR-12182-3p	0	0	0	0	12	0	5.17005	0.0686855	http://www.mirbase.org/cgi-bin/mature.pl?mature_acc=MIMAT0049829
mmu-miR-1970c-3p	0	0	0	0	12	0	5.17002	0.0691776	http://www.mirbase.org/cgi-bin/mature.pl?mature_acc=MIMAT0049877
mmu-miR-329-5p	604	758	801	369	238	526	-0.625098	0.0692516	http://www.mirbase.org/cgi-bin/mature.pl?mature_acc=MIMAT0017032
mmu-miR-6900-3p	0	0	0	0	12	0	5.17	0.0696568	http://www.mirbase.org/cgi-bin/mature.pl?mature_acc=MIMAT0027701
mmu-miR-215-5p	0	0	0	0	0	11	5.02294	0.0769873	http://www.mirbase.org/cgi-bin/mature.pl?mature_acc=MIMAT0000904
mmu-miR-7115-5p	14	0	0	0	0	0	-5.2527	0.0783312	http://www.mirbase.org/cgi-bin/mature.pl?mature_acc=MIMAT0028127
mmu-miR-34a-5p	662	862	998	366	251	682	-0.661878	0.0790103	http://www.mirbase.org/cgi-bin/mature.pl?mature_acc=MIMAT0000542
mmu-miR-690	107	140	84	155	185	89	0.718761	0.0799121	http://www.mirbase.org/cgi-bin/mature.pl?mature_acc=MIMAT0003469
mmu-miR-5125	0	0	0	11	0	0	5.20413	0.0808506	http://www.mirbase.org/cgi-bin/mature.pl?mature_acc=MIMAT0020635
mmu-miR-466f	0	0	0	11	0	0	5.20418	0.0813965	http://www.mirbase.org/cgi-bin/mature.pl?mature_acc=MIMAT0005844
mmu-miR-504-5p	1107	1442	993	683	481	782	-0.530446	0.0822496	http://www.mirbase.org/cgi-bin/mature.pl?mature_acc=MIMAT0004889
mmu-miR-205-5p	87	36	38	19	124	202	1.30183	0.0829504	http://www.mirbase.org/cgi-bin/mature.pl?mature_acc=MIMAT0000238
mmu-miR-6968-3p	0	17	0	0	0	0	-5.16327	0.0832398	http://www.mirbase.org/cgi-bin/mature.pl?mature_acc=MIMAT0027839
mmu-miR-6906-3p	13	0	0	0	0	0	-5.14769	0.0836069	http://www.mirbase.org/cgi-bin/mature.pl?mature_acc=MIMAT0027713
mmu-miR-7063-5p	13	0	0	0	0	0	-5.14775	0.0842139	http://www.mirbase.org/cgi-bin/mature.pl?mature_acc=MIMAT0028030
mmu-miR-1966-3p	0	0	13	0	0	0	-5.12572	0.084841	http://www.mirbase.org/cgi-bin/mature.pl?mature_acc=MIMAT0022952
mmu-miR-320-5p	13	0	0	0	0	0	-5.1478	0.0848574	http://www.mirbase.org/cgi-bin/mature.pl?mature_acc=MIMAT0017057
mmu-miR-27a-3p	4939	6391	3864	3528	10136	5226	0.62534	0.0868685	http://www.mirbase.org/cgi-bin/mature.pl?mature_acc=MIMAT0000537
mmu-miR-341-5p	0	0	0	0	0	10	4.89063	0.088085	http://www.mirbase.org/cgi-bin/mature.pl?mature_acc=MIMAT0017037
mmu-miR-7075-3p	0	0	0	0	0	10	4.89059	0.0886343	http://www.mirbase.org/cgi-bin/mature.pl?mature_acc=MIMAT0028057
mmu-miR-7668-5p	0	0	0	10	0	0	5.0695	0.0915617	http://www.mirbase.org/cgi-bin/mature.pl?mature_acc=MIMAT0029842
mmu-miR-7047-3p	88	109	82	65	21	11	-1.1347	0.0924384	http://www.mirbase.org/cgi-bin/mature.pl?mature_acc=MIMAT0027999
mmu-miR-486b-3p	192	365	116	197	644	128	0.889848	0.0932239	http://www.mirbase.org/cgi-bin/mature.pl?mature_acc=MIMAT0014944
mmu-miR-672-3p	12	0	0	0	0	0	-5.03485	0.0945299	http://www.mirbase.org/cgi-bin/mature.pl?mature_acc=MIMAT0017241
mmu-miR-1231-3p	12	0	0	0	0	0	-5.03492	0.0952594	http://www.mirbase.org/cgi-bin/mature.pl?mature_acc=MIMAT0022358
mmu-miR-7036b-5p	0	0	12	0	0	0	-5.01303	0.0952797	http://www.mirbase.org/cgi-bin/mature.pl?mature_acc=MIMAT0029808
mmu-miR-12189-3p	0	0	12	0	0	0	-5.01308	0.0959929	http://www.mirbase.org/cgi-bin/mature.pl?mature_acc=MIMAT0049848
mmu-miR-1231-5p	0	14	0	0	0	0	-4.89657	0.0980215	http://www.mirbase.org/cgi-bin/mature.pl?mature_acc=MIMAT0022357
mmu-miR-3085-3p	65	96	63	41	16	41	-0.840448	0.0984698	http://www.mirbase.org/cgi-bin/mature.pl?mature_acc=MIMAT0014879
mmu-miR-210-5p	922	1097	612	580	385	465	-0.531479	0.102141	http://www.mirbase.org/cgi-bin/mature.pl?mature_acc=MIMAT0017052
mmu-miR-133b-3p	11	18	29	0	0	11	-2.12646	0.102199	http://www.mirbase.org/cgi-bin/mature.pl?mature_acc=MIMAT0000769
mmu-miR-206-3p	167	159	139	164	242	151	0.563494	0.1025	http://www.mirbase.org/cgi-bin/mature.pl?mature_acc=MIMAT0000239
mmu-miR-296-5p	437	460	367	316	92	208	-0.689277	0.104493	http://www.mirbase.org/cgi-bin/mature.pl?mature_acc=MIMAT0000374
mmu-miR-6769b-5p	11	0	0	0	0	0	-4.91228	0.105504	http://www.mirbase.org/cgi-bin/mature.pl?mature_acc=MIMAT0028040
mmu-miR-6901-3p	11	0	0	0	0	0	-4.91235	0.106263	http://www.mirbase.org/cgi-bin/mature.pl?mature_acc=MIMAT0027703
mmu-miR-1224-3p	0	0	11	0	0	0	-4.89071	0.106288	http://www.mirbase.org/cgi-bin/mature.pl?mature_acc=MIMAT0017231
mmu-miR-8114	79	64	49	32	35	26	-0.736584	0.106784	http://www.mirbase.org/cgi-bin/mature.pl?mature_acc=MIMAT0031420
mmu-miR-8103	97	161	81	53	61	57	-0.634928	0.109218	http://www.mirbase.org/cgi-bin/mature.pl?mature_acc=MIMAT0031407
mmu-miR-331-3p	1010	1319	1061	613	337	882	-0.565628	0.110074	http://www.mirbase.org/cgi-bin/mature.pl?mature_acc=MIMAT0000571
mmu-miR-6538	0	10	0	35	16	0	2.90154	0.110943	http://www.mirbase.org/cgi-bin/mature.pl?mature_acc=MIMAT0025583
mmu-miR-339-5p	960	986	1096	726	298	599	-0.584299	0.117035	http://www.mirbase.org/cgi-bin/mature.pl?mature_acc=MIMAT0000584
mmu-miR-466d-3p	15	13	26	0	0	11	-2.04966	0.117343	http://www.mirbase.org/cgi-bin/mature.pl?mature_acc=MIMAT0004931
mmu-miR-484	18859	19085	13754	11651	6428	10761	-0.512961	0.11911	http://www.mirbase.org/cgi-bin/mature.pl?mature_acc=MIMAT0003127
mmu-miR-324-3p	330	424	283	181	141	261	-0.505312	0.120219	http://www.mirbase.org/cgi-bin/mature.pl?mature_acc=MIMAT0000556
mmu-miR-135a-1-3p	10	0	0	0	0	0	-4.77853	0.120852	http://www.mirbase.org/cgi-bin/mature.pl?mature_acc=MIMAT0004531
mmu-miR-7046-3p	0	0	10	0	0	0	-4.75716	0.120892	http://www.mirbase.org/cgi-bin/mature.pl?mature_acc=MIMAT0027997
mmu-miR-455-3p	959	1151	912	697	344	621	-0.525416	0.121939	http://www.mirbase.org/cgi-bin/mature.pl?mature_acc=MIMAT0003742
mmu-miR-466m-5p	0	20	0	30	20	10	2.13681	0.12454	http://www.mirbase.org/cgi-bin/mature.pl?mature_acc=MIMAT0014882
mmu-miR-669m-5p	0	20	0	30	20	10	2.13691	0.125136	http://www.mirbase.org/cgi-bin/mature.pl?mature_acc=MIMAT0017346
mmu-miR-7a-1-3p	176	192	397	122	102	178	-0.656758	0.125913	http://www.mirbase.org/cgi-bin/mature.pl?mature_acc=MIMAT0004670
mmu-miR-6947-5p	0	12	0	0	0	0	-4.68549	0.129075	http://www.mirbase.org/cgi-bin/mature.pl?mature_acc=MIMAT0027794
mmu-miR-3572-5p	0	12	0	0	0	0	-4.68536	0.129806	http://www.mirbase.org/cgi-bin/mature.pl?mature_acc=MIMAT0022986
mmu-miR-490-5p	175	256	142	90	85	136	-0.545538	0.130158	http://www.mirbase.org/cgi-bin/mature.pl?mature_acc=MIMAT0017261
mmu-miR-1945	0	12	0	0	0	0	-4.68524	0.130544	http://www.mirbase.org/cgi-bin/mature.pl?mature_acc=MIMAT0009410
mmu-miR-1943-3p	0	12	0	0	0	0	-4.68509	0.131424	http://www.mirbase.org/cgi-bin/mature.pl?mature_acc=MIMAT0017342
mmu-miR-491-5p	23	23	22	0	10	12	-1.35933	0.133772	http://www.mirbase.org/cgi-bin/mature.pl?mature_acc=MIMAT0003486
mmu-miR-129-2-3p	4409	5373	4950	2924	1827	3727	-0.480761	0.142763	http://www.mirbase.org/cgi-bin/mature.pl?mature_acc=MIMAT0000544
mmu-miR-1948-5p	0	10	0	0	0	0	-4.43907	0.145483	http://www.mirbase.org/cgi-bin/mature.pl?mature_acc=MIMAT0017344
mmu-miR-219a-1-3p	158	224	155	142	310	167	0.52395	0.148015	http://www.mirbase.org/cgi-bin/mature.pl?mature_acc=MIMAT0017055
mmu-miR-466i-5p	181	186	73	215	151	159	0.603509	0.148099	http://www.mirbase.org/cgi-bin/mature.pl?mature_acc=MIMAT0017325
mmu-miR-378a-5p	1193	1614	1209	771	553	1021	-0.449035	0.148953	http://www.mirbase.org/cgi-bin/mature.pl?mature_acc=MIMAT0000742
mmu-miR-466c-3p	106	107	225	81	92	39	-0.756665	0.149934	http://www.mirbase.org/cgi-bin/mature.pl?mature_acc=MIMAT0004878
mmu-miR-466p-3p	106	107	225	81	92	39	-0.756666	0.150478	http://www.mirbase.org/cgi-bin/mature.pl?mature_acc=MIMAT0014892
mmu-miR-466b-3p	106	107	225	81	92	39	-0.756667	0.150992	http://www.mirbase.org/cgi-bin/mature.pl?mature_acc=MIMAT0004876
mmu-miR-7004-5p	0	11	0	0	0	0	-4.56692	0.151212	http://www.mirbase.org/cgi-bin/mature.pl?mature_acc=MIMAT0027912
mmu-miR-183-5p	2120308	2566031	2056076	2054097	3147192	1988452	0.408116	0.154838	http://www.mirbase.org/cgi-bin/mature.pl?mature_acc=MIMAT0000212
mmu-miR-7689-3p	774	1092	596	512	366	543	-0.44395	0.156231	http://www.mirbase.org/cgi-bin/mature.pl?mature_acc=MIMAT0029909
mmu-miR-466a-3p	101	103	217	77	89	39	-0.749046	0.156884	http://www.mirbase.org/cgi-bin/mature.pl?mature_acc=MIMAT0002107
mmu-miR-486a-3p	178	337	106	187	488	113	0.713449	0.157035	http://www.mirbase.org/cgi-bin/mature.pl?mature_acc=MIMAT0017206
mmu-miR-466e-3p	101	103	217	77	89	39	-0.749048	0.157788	http://www.mirbase.org/cgi-bin/mature.pl?mature_acc=MIMAT0004880
mmu-miR-127-5p	378	531	567	250	252	377	-0.442251	0.158289	http://www.mirbase.org/cgi-bin/mature.pl?mature_acc=MIMAT0004530
mmu-miR-107-3p	1780	1641	2193	1235	518	1367	-0.548117	0.160615	http://www.mirbase.org/cgi-bin/mature.pl?mature_acc=MIMAT0000647
mmu-miR-5121	59	68	54	27	25	43	-0.61782	0.165876	http://www.mirbase.org/cgi-bin/mature.pl?mature_acc=MIMAT0020629
mmu-miR-3102-3p	175	258	145	130	99	87	-0.510455	0.168679	http://www.mirbase.org/cgi-bin/mature.pl?mature_acc=MIMAT0014936
mmu-miR-378d	2886	4790	3693	2617	1334	2486	-0.469386	0.168913	http://www.mirbase.org/cgi-bin/mature.pl?mature_acc=MIMAT0025167
mmu-miR-3968	299	248	251	180	95	178	-0.510595	0.169554	http://www.mirbase.org/cgi-bin/mature.pl?mature_acc=MIMAT0019352
mmu-miR-3059-5p	764	1197	864	421	523	755	-0.412821	0.169937	http://www.mirbase.org/cgi-bin/mature.pl?mature_acc=MIMAT0014811
mmu-miR-10a-5p	23	211	305	39	54	123	-1.01863	0.171683	http://www.mirbase.org/cgi-bin/mature.pl?mature_acc=MIMAT0000648
mmu-miR-409-5p	193	268	314	144	103	198	-0.492787	0.175259	http://www.mirbase.org/cgi-bin/mature.pl?mature_acc=MIMAT0004746
mmu-miR-1306-3p	286	361	192	229	434	258	0.460168	0.176071	http://www.mirbase.org/cgi-bin/mature.pl?mature_acc=MIMAT0009411
mmu-miR-3102-3p.2-3p	67	96	35	45	27	15	-0.793226	0.181075	http://www.mirbase.org/cgi-bin/mature.pl?mature_acc=MIMAT0014935
mmu-miR-344d-3p	2278	2931	1923	1960	3599	2104	0.424491	0.181276	http://www.mirbase.org/cgi-bin/mature.pl?mature_acc=MIMAT0014808
mmu-miR-1306-5p	333	318	260	236	116	162	-0.49305	0.181917	http://www.mirbase.org/cgi-bin/mature.pl?mature_acc=MIMAT0019136
mmu-miR-153-5p	47	76	33	75	68	43	0.624629	0.183078	http://www.mirbase.org/cgi-bin/mature.pl?mature_acc=MIMAT0016992
mmu-miR-409-3p	1890	2823	2144	1559	3088	2701	0.411245	0.183474	http://www.mirbase.org/cgi-bin/mature.pl?mature_acc=MIMAT0001090
mmu-miR-129-1-3p	1486	1994	1777	990	753	1416	-0.418661	0.183696	http://www.mirbase.org/cgi-bin/mature.pl?mature_acc=MIMAT0016994
mmu-miR-7a-5p	174296	200409	120290	105272	112789	80238	-0.394612	0.184004	http://www.mirbase.org/cgi-bin/mature.pl?mature_acc=MIMAT0000677
mmu-miR-3084-5p	16	20	22	28	34	16	0.74373	0.184395	http://www.mirbase.org/cgi-bin/mature.pl?mature_acc=MIMAT0014876
mmu-miR-674-5p	1524	2076	1717	1051	755	1383	-0.414059	0.184526	http://www.mirbase.org/cgi-bin/mature.pl?mature_acc=MIMAT0003740
mmu-miR-500-3p	209	241	183	140	68	144	-0.515182	0.186856	http://www.mirbase.org/cgi-bin/mature.pl?mature_acc=MIMAT0003507
mmu-miR-26b-5p	26438	31211	20637	31792	27621	21850	0.395095	0.188353	http://www.mirbase.org/cgi-bin/mature.pl?mature_acc=MIMAT0000534
mmu-miR-6958-3p	34	38	24	23	54	45	0.646281	0.188743	http://www.mirbase.org/cgi-bin/mature.pl?mature_acc=MIMAT0027817
mmu-miR-145a-5p	675	634	683	373	259	559	-0.449702	0.189523	http://www.mirbase.org/cgi-bin/mature.pl?mature_acc=MIMAT0000157
mmu-miR-7226-3p	14	12	13	0	10	0	-1.67243	0.1905	http://www.mirbase.org/cgi-bin/mature.pl?mature_acc=MIMAT0028421
mmu-miR-872-5p	5689	8484	4179	5227	9064	5147	0.425824	0.195903	http://www.mirbase.org/cgi-bin/mature.pl?mature_acc=MIMAT0004934
mmu-miR-582-3p	24	38	53	10	14	31	-0.780155	0.196412	http://www.mirbase.org/cgi-bin/mature.pl?mature_acc=MIMAT0005292
mmu-miR-7063-3p	31	31	15	0	14	14	-1.17769	0.201139	http://www.mirbase.org/cgi-bin/mature.pl?mature_acc=MIMAT0028031
mmu-miR-224-5p	34	22	19	20	26	61	0.771595	0.201188	http://www.mirbase.org/cgi-bin/mature.pl?mature_acc=MIMAT0000671
mmu-miR-211-3p	2174	2718	1610	1317	1214	1448	-0.374011	0.202035	http://www.mirbase.org/cgi-bin/mature.pl?mature_acc=MIMAT0017059
mmu-miR-3072-3p	26	28	24	13	0	14	-1.18884	0.20422	http://www.mirbase.org/cgi-bin/mature.pl?mature_acc=MIMAT0014853
mmu-miR-133a-3p	262	256	392	136	58	296	-0.6224	0.209811	http://www.mirbase.org/cgi-bin/mature.pl?mature_acc=MIMAT0000145
mmu-miR-146b-5p	3376	4299	4658	3141	6168	4002	0.405034	0.210369	http://www.mirbase.org/cgi-bin/mature.pl?mature_acc=MIMAT0003475
mmu-miR-669o-5p	33	53	36	20	17	28	-0.571949	0.214848	http://www.mirbase.org/cgi-bin/mature.pl?mature_acc=MIMAT0009421
mmu-miR-669e-5p	12	20	21	0	0	14	-1.64085	0.218165	http://www.mirbase.org/cgi-bin/mature.pl?mature_acc=MIMAT0005853
mmu-miR-210-3p	10594	13648	11056	7240	5382	9304	-0.364876	0.224786	http://www.mirbase.org/cgi-bin/mature.pl?mature_acc=MIMAT0000658
mmu-miR-350-3p	31	81	64	21	14	49	-0.731331	0.224849	http://www.mirbase.org/cgi-bin/mature.pl?mature_acc=MIMAT0000605
mmu-miR-30e-3p	8478	10553	6686	8663	10572	6981	0.362286	0.225071	http://www.mirbase.org/cgi-bin/mature.pl?mature_acc=MIMAT0000249
mmu-miR-30c-5p	109039	131242	185617	94535	59740	105954	-0.409254	0.226195	http://www.mirbase.org/cgi-bin/mature.pl?mature_acc=MIMAT0000514
mmu-miR-337-5p	1856	2833	2224	1387	929	1885	-0.387883	0.233848	http://www.mirbase.org/cgi-bin/mature.pl?mature_acc=MIMAT0004644
mmu-miR-676-3p	1622	1917	1168	1352	1983	1473	0.353287	0.23967	http://www.mirbase.org/cgi-bin/mature.pl?mature_acc=MIMAT0003782
mmu-miR-361-5p	1101	1334	1498	793	565	1080	-0.385852	0.240211	http://www.mirbase.org/cgi-bin/mature.pl?mature_acc=MIMAT0000704
mmu-miR-193b-3p	50	103	42	29	22	49	-0.598585	0.240883	http://www.mirbase.org/cgi-bin/mature.pl?mature_acc=MIMAT0004859
mmu-miR-328-3p	89524	80682	62141	69794	28557	36453	-0.441076	0.242407	http://www.mirbase.org/cgi-bin/mature.pl?mature_acc=MIMAT0000565
mmu-miR-151-3p	25493	50668	23820	17714	57834	31705	0.441969	0.246435	http://www.mirbase.org/cgi-bin/mature.pl?mature_acc=MIMAT0000161
mmu-miR-300-3p	2363	3171	4278	1718	1218	3001	-0.434077	0.249736	http://www.mirbase.org/cgi-bin/mature.pl?mature_acc=MIMAT0000378
mmu-miR-6953-3p	39	40	28	23	14	20	-0.578179	0.250373	http://www.mirbase.org/cgi-bin/mature.pl?mature_acc=MIMAT0027807
mmu-miR-652-3p	1941	2257	1485	1330	877	1304	-0.35956	0.251593	http://www.mirbase.org/cgi-bin/mature.pl?mature_acc=MIMAT0003711
mmu-miR-382-5p	4769	5273	4093	4407	5383	4458	0.326921	0.252092	http://www.mirbase.org/cgi-bin/mature.pl?mature_acc=MIMAT0000747
mmu-miR-874-3p	1483	1496	1213	1049	599	935	-0.373068	0.254599	http://www.mirbase.org/cgi-bin/mature.pl?mature_acc=MIMAT0004853
mmu-miR-1981-5p	5699	8525	3520	4079	10524	4456	0.443092	0.255316	http://www.mirbase.org/cgi-bin/mature.pl?mature_acc=MIMAT0009458
mmu-miR-98-5p	6579	9351	5004	6994	7193	6491	0.330702	0.259009	http://www.mirbase.org/cgi-bin/mature.pl?mature_acc=MIMAT0000545
mmu-miR-1982-3p	103	118	134	71	58	82	-0.444165	0.259025	http://www.mirbase.org/cgi-bin/mature.pl?mature_acc=MIMAT0009460
mmu-miR-672-5p	409	430	273	402	420	311	0.355778	0.259183	http://www.mirbase.org/cgi-bin/mature.pl?mature_acc=MIMAT0003735
mmu-miR-23a-3p	636	527	832	427	187	573	-0.467359	0.259873	http://www.mirbase.org/cgi-bin/mature.pl?mature_acc=MIMAT0000532
mmu-miR-135a-5p	5590	5162	4341	5106	5176	5033	0.328389	0.263767	http://www.mirbase.org/cgi-bin/mature.pl?mature_acc=MIMAT0000147
mmu-miR-150-5p	1441	1395	1297	953	607	1041	-0.357731	0.265655	http://www.mirbase.org/cgi-bin/mature.pl?mature_acc=MIMAT0000160
mmu-miR-483-3p	226	207	202	188	84	88	-0.48118	0.270844	http://www.mirbase.org/cgi-bin/mature.pl?mature_acc=MIMAT0003120
mmu-miR-1960	12	14	11	0	0	11	-1.46347	0.271005	http://www.mirbase.org/cgi-bin/mature.pl?mature_acc=MIMAT0009433
mmu-miR-103-3p	21648	22191	26039	16562	12922	15556	-0.327614	0.275865	http://www.mirbase.org/cgi-bin/mature.pl?mature_acc=MIMAT0000546
mmu-miR-503-3p	72	77	41	49	71	96	0.492582	0.277268	http://www.mirbase.org/cgi-bin/mature.pl?mature_acc=MIMAT0004790
mmu-miR-375-3p	4888	6179	4044	4262	6107	4655	0.315888	0.277584	http://www.mirbase.org/cgi-bin/mature.pl?mature_acc=MIMAT0000739
mmu-miR-3057-5p	81	85	83	104	89	76	0.430599	0.279511	http://www.mirbase.org/cgi-bin/mature.pl?mature_acc=MIMAT0014822
mmu-let-7f-5p	786068	927966	524594	813650	837162	566983	0.329106	0.280141	http://www.mirbase.org/cgi-bin/mature.pl?mature_acc=MIMAT0000525
mmu-miR-3572-3p	30	43	30	18	21	18	-0.519656	0.281208	http://www.mirbase.org/cgi-bin/mature.pl?mature_acc=MIMAT0020636
mmu-miR-145a-3p	128	141	138	124	161	139	0.363208	0.281916	http://www.mirbase.org/cgi-bin/mature.pl?mature_acc=MIMAT0004534
mmu-miR-451a	95	281	202	98	290	243	0.45693	0.292535	http://www.mirbase.org/cgi-bin/mature.pl?mature_acc=MIMAT0001632
mmu-miR-126a-3p	18123	28361	14802	13728	30853	17416	0.350734	0.294626	http://www.mirbase.org/cgi-bin/mature.pl?mature_acc=MIMAT0000138
mmu-miR-124-3p	635771	727228	722384	433025	253199	634481	-0.352949	0.294777	http://www.mirbase.org/cgi-bin/mature.pl?mature_acc=MIMAT0000134
mmu-miR-185-3p	142	164	88	85	78	70	-0.417921	0.294797	http://www.mirbase.org/cgi-bin/mature.pl?mature_acc=MIMAT0016996
mmu-let-7i-5p	139900	175282	109232	129078	165849	119088	0.295671	0.296906	http://www.mirbase.org/cgi-bin/mature.pl?mature_acc=MIMAT0000122
mmu-miR-125b-5p	213685	238034	260791	157471	103428	198347	-0.328536	0.297621	http://www.mirbase.org/cgi-bin/mature.pl?mature_acc=MIMAT0000136
mmu-miR-92a-3p	69861	78119	52971	70412	75948	51077	0.30579	0.301536	http://www.mirbase.org/cgi-bin/mature.pl?mature_acc=MIMAT0000539
mmu-miR-204-3p	5516	7884	2658	4590	7944	3942	0.392288	0.301914	http://www.mirbase.org/cgi-bin/mature.pl?mature_acc=MIMAT0017002
mmu-miR-18a-3p	11	13	17	23	13	15	0.633683	0.302781	http://www.mirbase.org/cgi-bin/mature.pl?mature_acc=MIMAT0004626
mmu-miR-137-3p	20	18	12	17	18	26	0.589062	0.302859	http://www.mirbase.org/cgi-bin/mature.pl?mature_acc=MIMAT0000149
mmu-miR-125a-3p	198	279	145	280	211	137	0.383047	0.30713	http://www.mirbase.org/cgi-bin/mature.pl?mature_acc=MIMAT0004528
mmu-miR-195a-5p	390	437	462	271	257	318	-0.302607	0.307602	http://www.mirbase.org/cgi-bin/mature.pl?mature_acc=MIMAT0000225
mmu-miR-329-3p	168	259	348	136	103	235	-0.412988	0.307876	http://www.mirbase.org/cgi-bin/mature.pl?mature_acc=MIMAT0000567
mmu-miR-6928-3p	17	25	0	19	21	24	0.985013	0.312863	http://www.mirbase.org/cgi-bin/mature.pl?mature_acc=MIMAT0027757
mmu-miR-410-3p	314	331	427	241	135	297	-0.372276	0.313707	http://www.mirbase.org/cgi-bin/mature.pl?mature_acc=MIMAT0001091
mmu-let-7i-3p	281	313	289	194	109	251	-0.359435	0.317042	http://www.mirbase.org/cgi-bin/mature.pl?mature_acc=MIMAT0004520
mmu-miR-181a-1-3p	1967	2421	2628	1382	1282	1940	-0.305673	0.318017	http://www.mirbase.org/cgi-bin/mature.pl?mature_acc=MIMAT0000660
mmu-miR-6989-3p	46	65	35	33	76	52	0.462765	0.320305	http://www.mirbase.org/cgi-bin/mature.pl?mature_acc=MIMAT0027881
mmu-miR-664-3p	212	258	290	173	118	192	-0.342118	0.320462	http://www.mirbase.org/cgi-bin/mature.pl?mature_acc=MIMAT0012774
mmu-miR-181c-3p	133	142	159	99	212	152	0.376946	0.320527	http://www.mirbase.org/cgi-bin/mature.pl?mature_acc=MIMAT0017068
mmu-miR-485-5p	2446	3523	1649	2028	3194	2252	0.314426	0.32356	http://www.mirbase.org/cgi-bin/mature.pl?mature_acc=MIMAT0003128
mmu-miR-148a-3p	34002	76758	30210	29499	78877	34115	0.380473	0.325731	http://www.mirbase.org/cgi-bin/mature.pl?mature_acc=MIMAT0000516
mmu-miR-877-3p	224	258	228	159	185	103	-0.344239	0.327197	http://www.mirbase.org/cgi-bin/mature.pl?mature_acc=MIMAT0004862
mmu-miR-365-3p	104	68	168	71	30	90	-0.567941	0.328658	http://www.mirbase.org/cgi-bin/mature.pl?mature_acc=MIMAT0000711
mmu-miR-345-5p	242	263	351	152	107	280	-0.383806	0.330054	http://www.mirbase.org/cgi-bin/mature.pl?mature_acc=MIMAT0000595
mmu-miR-130a-3p	359	434	384	232	192	343	-0.307659	0.330847	http://www.mirbase.org/cgi-bin/mature.pl?mature_acc=MIMAT0000141
mmu-miR-434-3p	5799	6216	8002	4979	3018	4902	-0.327538	0.330893	http://www.mirbase.org/cgi-bin/mature.pl?mature_acc=MIMAT0001422
mmu-miR-26a-2-3p	111	119	111	138	102	110	0.359804	0.333407	http://www.mirbase.org/cgi-bin/mature.pl?mature_acc=MIMAT0017058
mmu-miR-300-5p	11	14	12	11	0	0	-1.30261	0.333441	http://www.mirbase.org/cgi-bin/mature.pl?mature_acc=MIMAT0004578
mmu-miR-497a-5p	149	121	175	102	56	113	-0.425449	0.335695	http://www.mirbase.org/cgi-bin/mature.pl?mature_acc=MIMAT0003453
mmu-miR-1968-5p	1144	1887	1266	1227	1623	1265	0.277128	0.337085	http://www.mirbase.org/cgi-bin/mature.pl?mature_acc=MIMAT0009441
mmu-miR-323-5p	131	165	117	132	156	124	0.32382	0.337212	http://www.mirbase.org/cgi-bin/mature.pl?mature_acc=MIMAT0004638
mmu-miR-758-3p	331	462	614	235	173	476	-0.382382	0.339421	http://www.mirbase.org/cgi-bin/mature.pl?mature_acc=MIMAT0003889
mmu-miR-9-5p	894153	1158056	808850	837771	1177448	739269	0.273279	0.339762	http://www.mirbase.org/cgi-bin/mature.pl?mature_acc=MIMAT0000142
mmu-miR-704	26	25	20	19	43	21	0.522186	0.342684	http://www.mirbase.org/cgi-bin/mature.pl?mature_acc=MIMAT0003494
mmu-miR-183-3p	2084	2291	2239	1659	1096	1578	-0.291643	0.349704	http://www.mirbase.org/cgi-bin/mature.pl?mature_acc=MIMAT0004539
mmu-miR-151-5p	1137	1743	1454	871	646	1296	-0.299666	0.354001	http://www.mirbase.org/cgi-bin/mature.pl?mature_acc=MIMAT0004536
mmu-miR-708-5p	1467	1561	2572	1092	764	1765	-0.351855	0.357448	http://www.mirbase.org/cgi-bin/mature.pl?mature_acc=MIMAT0004828
mmu-miR-708-3p	1884	3586	2008	1172	4050	2395	0.354352	0.359872	http://www.mirbase.org/cgi-bin/mature.pl?mature_acc=MIMAT0003498
mmu-miR-138-1-3p	30	46	34	30	49	38	0.411111	0.361715	http://www.mirbase.org/cgi-bin/mature.pl?mature_acc=MIMAT0004668
mmu-miR-379-5p	2592	4752	3339	2132	5138	3298	0.308642	0.364588	http://www.mirbase.org/cgi-bin/mature.pl?mature_acc=MIMAT0000743
mmu-miR-216b-5p	369	584	653	342	633	643	0.305374	0.364677	http://www.mirbase.org/cgi-bin/mature.pl?mature_acc=MIMAT0003729
mmu-miR-551b-3p	39	32	47	18	15	36	-0.500565	0.368392	http://www.mirbase.org/cgi-bin/mature.pl?mature_acc=MIMAT0003890
mmu-miR-377-5p	49	69	34	32	23	34	-0.422604	0.373886	http://www.mirbase.org/cgi-bin/mature.pl?mature_acc=MIMAT0017079
mmu-miR-3061-5p	25	64	54	21	13	44	-0.540052	0.375461	http://www.mirbase.org/cgi-bin/mature.pl?mature_acc=MIMAT0014828
mmu-let-7g-3p	40	49	37	24	28	24	-0.405254	0.376767	http://www.mirbase.org/cgi-bin/mature.pl?mature_acc=MIMAT0004519
mmu-miR-125b-1-3p	889	1094	662	772	868	869	0.252735	0.376825	http://www.mirbase.org/cgi-bin/mature.pl?mature_acc=MIMAT0004669
mmu-miR-467a-3p	44	121	165	77	22	77	-0.568389	0.376986	http://www.mirbase.org/cgi-bin/mature.pl?mature_acc=MIMAT0002108
mmu-miR-106b-5p	112	161	187	90	73	128	-0.353435	0.37763	http://www.mirbase.org/cgi-bin/mature.pl?mature_acc=MIMAT0000386
mmu-miR-467d-3p	44	121	165	77	22	77	-0.568385	0.37777	http://www.mirbase.org/cgi-bin/mature.pl?mature_acc=MIMAT0004887
mmu-miR-212-5p	3170	3484	3457	3008	3596	3148	0.253194	0.377836	http://www.mirbase.org/cgi-bin/mature.pl?mature_acc=MIMAT0017053
mmu-miR-369-5p	1135	1841	1750	1109	1892	1604	0.272923	0.378108	http://www.mirbase.org/cgi-bin/mature.pl?mature_acc=MIMAT0003185
mmu-miR-195a-3p	366	527	326	281	488	402	0.266307	0.378333	http://www.mirbase.org/cgi-bin/mature.pl?mature_acc=MIMAT0017000
mmu-miR-298-5p	1345	1475	1027	1008	729	792	-0.269973	0.381685	http://www.mirbase.org/cgi-bin/mature.pl?mature_acc=MIMAT0000376
mmu-miR-101a-3p	2218	2788	1489	1613	3197	1577	0.30301	0.384292	http://www.mirbase.org/cgi-bin/mature.pl?mature_acc=MIMAT0000133
mmu-miR-27b-5p	94	127	99	92	113	110	0.298197	0.385479	http://www.mirbase.org/cgi-bin/mature.pl?mature_acc=MIMAT0004522
mmu-miR-149-5p	28552	38717	21977	20584	18471	20194	-0.246497	0.385708	http://www.mirbase.org/cgi-bin/mature.pl?mature_acc=MIMAT0000159
mmu-miR-101c	2259	2857	1528	1660	3241	1612	0.29921	0.386796	http://www.mirbase.org/cgi-bin/mature.pl?mature_acc=MIMAT0019349
mmu-miR-1983	347	392	383	276	181	287	-0.275723	0.38919	http://www.mirbase.org/cgi-bin/mature.pl?mature_acc=MIMAT0009455
mmu-miR-667-3p	268	319	227	246	120	143	-0.323619	0.390614	http://www.mirbase.org/cgi-bin/mature.pl?mature_acc=MIMAT0003734
mmu-let-7c-1-3p	12	19	33	15	28	34	0.539664	0.392045	http://www.mirbase.org/cgi-bin/mature.pl?mature_acc=MIMAT0004622
mmu-miR-324-5p	175	210	163	107	111	144	-0.282697	0.393174	http://www.mirbase.org/cgi-bin/mature.pl?mature_acc=MIMAT0000555
mmu-miR-221-3p	1924	1538	1961	1545	525	1373	-0.349354	0.394329	http://www.mirbase.org/cgi-bin/mature.pl?mature_acc=MIMAT0000669
mmu-miR-376b-3p	90	123	172	63	62	118	-0.376696	0.399724	http://www.mirbase.org/cgi-bin/mature.pl?mature_acc=MIMAT0001092
mmu-miR-6899-3p	29	48	18	21	45	36	0.442219	0.400101	http://www.mirbase.org/cgi-bin/mature.pl?mature_acc=MIMAT0027699
mmu-miR-679-5p	18	24	17	14	17	36	0.487964	0.400248	http://www.mirbase.org/cgi-bin/mature.pl?mature_acc=MIMAT0003455
mmu-let-7c-2-3p	1160	1582	1220	1136	1522	1082	0.242644	0.40164	http://www.mirbase.org/cgi-bin/mature.pl?mature_acc=MIMAT0005439
mmu-let-7a-1-3p	1160	1582	1220	1136	1522	1082	0.242644	0.40172	http://www.mirbase.org/cgi-bin/mature.pl?mature_acc=MIMAT0004620
mmu-miR-574-3p	174	155	159	126	80	108	-0.324862	0.402567	http://www.mirbase.org/cgi-bin/mature.pl?mature_acc=MIMAT0004894
mmu-miR-182-5p	896144	1228729	1278274	877481	1411018	976125	0.24595	0.40282	http://www.mirbase.org/cgi-bin/mature.pl?mature_acc=MIMAT0000211
mmu-miR-30d-3p	239	267	178	201	249	204	0.256339	0.408588	http://www.mirbase.org/cgi-bin/mature.pl?mature_acc=MIMAT0017011
mmu-miR-1191a	81	127	106	79	141	94	0.31876	0.40888	http://www.mirbase.org/cgi-bin/mature.pl?mature_acc=MIMAT0005849
mmu-miR-29b-2-5p	220	222	199	167	93	157	-0.299873	0.409532	http://www.mirbase.org/cgi-bin/mature.pl?mature_acc=MIMAT0017063
mmu-miR-320-3p	19162	22564	13961	18829	19720	13771	0.247852	0.412006	http://www.mirbase.org/cgi-bin/mature.pl?mature_acc=MIMAT0000666
mmu-miR-93-5p	931	1068	863	683	531	724	-0.240433	0.412102	http://www.mirbase.org/cgi-bin/mature.pl?mature_acc=MIMAT0000540
mmu-miR-128-2-5p	0	13	0	0	16	11	1.50413	0.414383	http://www.mirbase.org/cgi-bin/mature.pl?mature_acc=MIMAT0017069
mmu-miR-664-5p	154	238	120	172	225	102	0.320765	0.415496	http://www.mirbase.org/cgi-bin/mature.pl?mature_acc=MIMAT0017353
mmu-miR-425-3p	480	694	635	397	327	496	-0.246728	0.415578	http://www.mirbase.org/cgi-bin/mature.pl?mature_acc=MIMAT0001342
mmu-miR-134-3p	26	42	34	21	0	25	-0.794829	0.415663	http://www.mirbase.org/cgi-bin/mature.pl?mature_acc=MIMAT0016985
mmu-miR-199a-5p	174	228	310	180	104	178	-0.312164	0.416304	http://www.mirbase.org/cgi-bin/mature.pl?mature_acc=MIMAT0000229
mmu-miR-148a-5p	60	94	70	28	39	72	-0.376842	0.418629	http://www.mirbase.org/cgi-bin/mature.pl?mature_acc=MIMAT0004617
mmu-miR-493-3p	21	24	17	0	12	18	-0.775709	0.42105	http://www.mirbase.org/cgi-bin/mature.pl?mature_acc=MIMAT0004888
mmu-miR-15b-5p	373	458	306	337	168	227	-0.282073	0.426466	http://www.mirbase.org/cgi-bin/mature.pl?mature_acc=MIMAT0000124
mmu-miR-26a-5p	404522	466572	548553	411667	458274	478090	0.224124	0.426571	http://www.mirbase.org/cgi-bin/mature.pl?mature_acc=MIMAT0000533
mmu-let-7b-3p	443	513	464	381	287	287	-0.243949	0.427766	http://www.mirbase.org/cgi-bin/mature.pl?mature_acc=MIMAT0004621
mmu-miR-19a-3p	38	38	45	45	42	39	0.364039	0.427905	http://www.mirbase.org/cgi-bin/mature.pl?mature_acc=MIMAT0000651
mmu-miR-204-5p	277177	279603	301552	178208	293552	366162	0.242136	0.4281	http://www.mirbase.org/cgi-bin/mature.pl?mature_acc=MIMAT0000237
mmu-miR-322-3p	33	16	24	0	0	29	-1.1361	0.428762	http://www.mirbase.org/cgi-bin/mature.pl?mature_acc=MIMAT0000549
mmu-miR-505-3p	12	13	14	13	0	0	-1.15332	0.431067	http://www.mirbase.org/cgi-bin/mature.pl?mature_acc=MIMAT0003513
mmu-miR-21a-5p	16540	21368	12053	14117	18917	13511	0.232996	0.431113	http://www.mirbase.org/cgi-bin/mature.pl?mature_acc=MIMAT0000530
mmu-miR-323-3p	950	1157	1527	799	638	1038	-0.256759	0.436159	http://www.mirbase.org/cgi-bin/mature.pl?mature_acc=MIMAT0000551
mmu-miR-1955-5p	46	92	50	37	21	53	-0.402032	0.436531	http://www.mirbase.org/cgi-bin/mature.pl?mature_acc=MIMAT0009426
mmu-miR-101b-3p	1523	1816	972	1187	2030	929	0.274562	0.436575	http://www.mirbase.org/cgi-bin/mature.pl?mature_acc=MIMAT0000616
mmu-miR-668-3p	1508	1895	1232	1097	934	1113	-0.22508	0.437052	http://www.mirbase.org/cgi-bin/mature.pl?mature_acc=MIMAT0003732
mmu-miR-136-5p	600	837	348	478	845	386	0.284599	0.44289	http://www.mirbase.org/cgi-bin/mature.pl?mature_acc=MIMAT0000148
mmu-miR-128-3p	151389	219453	170161	120401	205475	179479	0.216028	0.443347	http://www.mirbase.org/cgi-bin/mature.pl?mature_acc=MIMAT0000140
mmu-miR-150-3p	18	26	17	12	0	16	-0.769488	0.445327	http://www.mirbase.org/cgi-bin/mature.pl?mature_acc=MIMAT0004535
mmu-miR-467c-5p	74	188	111	52	56	120	-0.363843	0.447032	http://www.mirbase.org/cgi-bin/mature.pl?mature_acc=MIMAT0004885
mmu-miR-431-3p	279	329	193	194	134	204	-0.253991	0.447765	http://www.mirbase.org/cgi-bin/mature.pl?mature_acc=MIMAT0004753
mmu-miR-203-3p	184	219	205	162	225	191	0.233814	0.449259	http://www.mirbase.org/cgi-bin/mature.pl?mature_acc=MIMAT0000236
mmu-miR-487b-3p	609	726	911	456	291	760	-0.282896	0.449358	http://www.mirbase.org/cgi-bin/mature.pl?mature_acc=MIMAT0003184
mmu-miR-541-5p	6872	9548	8017	5826	9132	7872	0.21423	0.450753	http://www.mirbase.org/cgi-bin/mature.pl?mature_acc=MIMAT0003170
mmu-miR-379-3p	68	117	114	42	31	109	-0.411922	0.451328	http://www.mirbase.org/cgi-bin/mature.pl?mature_acc=MIMAT0017080
mmu-miR-466c-5p	75	102	51	33	27	78	-0.400183	0.453164	http://www.mirbase.org/cgi-bin/mature.pl?mature_acc=MIMAT0004877
mmu-miR-181c-5p	1108	1287	1503	752	553	1341	-0.267664	0.45326	http://www.mirbase.org/cgi-bin/mature.pl?mature_acc=MIMAT0000674
mmu-miR-449a-5p	18	21	29	0	13	22	-0.715375	0.45393	http://www.mirbase.org/cgi-bin/mature.pl?mature_acc=MIMAT0001542
mmu-miR-6954-3p	17	17	11	0	11	11	-0.756138	0.454872	http://www.mirbase.org/cgi-bin/mature.pl?mature_acc=MIMAT0027809
mmu-miR-6944-3p	35	50	15	23	21	0	-0.776148	0.454962	http://www.mirbase.org/cgi-bin/mature.pl?mature_acc=MIMAT0027789
mmu-miR-30b-5p	3115	4397	5777	3006	2570	3493	-0.246213	0.455468	http://www.mirbase.org/cgi-bin/mature.pl?mature_acc=MIMAT0000130
mmu-miR-12184-5p	34	34	29	22	12	25	-0.399796	0.456759	http://www.mirbase.org/cgi-bin/mature.pl?mature_acc=MIMAT0049833
mmu-miR-770-3p	2713	3271	1642	2041	3309	1854	0.249999	0.457509	http://www.mirbase.org/cgi-bin/mature.pl?mature_acc=MIMAT0003891
mmu-miR-1843a-3p	143	160	158	143	189	115	0.266399	0.458019	http://www.mirbase.org/cgi-bin/mature.pl?mature_acc=MIMAT0014806
mmu-miR-6948-3p	51	67	42	33	78	52	0.339975	0.460194	http://www.mirbase.org/cgi-bin/mature.pl?mature_acc=MIMAT0027797
mmu-miR-296-3p	437	524	330	344	268	254	-0.232695	0.461328	http://www.mirbase.org/cgi-bin/mature.pl?mature_acc=MIMAT0004576
mmu-miR-666-5p	487	637	366	309	319	394	-0.211836	0.472934	http://www.mirbase.org/cgi-bin/mature.pl?mature_acc=MIMAT0003737
mmu-miR-873a-3p	260	300	326	230	128	239	-0.253837	0.474046	http://www.mirbase.org/cgi-bin/mature.pl?mature_acc=MIMAT0017279
mmu-miR-760-3p	4016	5277	2567	3455	4785	2764	0.236342	0.474668	http://www.mirbase.org/cgi-bin/mature.pl?mature_acc=MIMAT0003898
mmu-miR-669a-5p	1512	1806	1176	952	798	1344	-0.21635	0.481574	http://www.mirbase.org/cgi-bin/mature.pl?mature_acc=MIMAT0003477
mmu-miR-128-1-5p	27	44	26	13	27	20	-0.361842	0.481599	http://www.mirbase.org/cgi-bin/mature.pl?mature_acc=MIMAT0016982
mmu-miR-669p-5p	1512	1806	1176	952	798	1344	-0.21635	0.481624	http://www.mirbase.org/cgi-bin/mature.pl?mature_acc=MIMAT0014889
mmu-miR-3057-3p	16	16	19	12	0	13	-0.703614	0.481676	http://www.mirbase.org/cgi-bin/mature.pl?mature_acc=MIMAT0014823
mmu-miR-1247-5p	496	324	153	155	225	273	-0.294358	0.483632	http://www.mirbase.org/cgi-bin/mature.pl?mature_acc=MIMAT0014800
mmu-miR-7015-3p	29	35	26	20	44	29	0.353755	0.485404	http://www.mirbase.org/cgi-bin/mature.pl?mature_acc=MIMAT0027935
mmu-miR-341-3p	826	1046	876	574	552	796	-0.201321	0.48573	http://www.mirbase.org/cgi-bin/mature.pl?mature_acc=MIMAT0000588
mmu-miR-547-3p	0	16	11	14	10	10	0.733221	0.487242	http://www.mirbase.org/cgi-bin/mature.pl?mature_acc=MIMAT0003173
mmu-miR-5122	44	37	21	22	23	18	-0.376098	0.487691	http://www.mirbase.org/cgi-bin/mature.pl?mature_acc=MIMAT0020630
mmu-miR-345-3p	547	663	749	411	402	561	-0.211423	0.487698	http://www.mirbase.org/cgi-bin/mature.pl?mature_acc=MIMAT0004656
mmu-miR-9b-5p	12	17	0	23	22	0	1.05461	0.489107	http://www.mirbase.org/cgi-bin/mature.pl?mature_acc=MIMAT0049835
mmu-miR-16-2-3p	21	25	15	31	15	17	0.399307	0.490662	http://www.mirbase.org/cgi-bin/mature.pl?mature_acc=MIMAT0017018
mmu-miR-872-3p	287	476	626	241	237	469	-0.259447	0.49225	http://www.mirbase.org/cgi-bin/mature.pl?mature_acc=MIMAT0004935
mmu-miR-99a-3p	14	21	28	14	0	17	-0.695401	0.493031	http://www.mirbase.org/cgi-bin/mature.pl?mature_acc=MIMAT0016981
mmu-miR-191-5p	52067	54862	85632	48443	31454	53765	-0.233976	0.493108	http://www.mirbase.org/cgi-bin/mature.pl?mature_acc=MIMAT0000221
mmu-miR-1193-3p	17	12	32	11	0	19	-0.758265	0.493274	http://www.mirbase.org/cgi-bin/mature.pl?mature_acc=MIMAT0005851
mmu-miR-96-5p	241678	323397	235460	216635	279650	229429	0.18404	0.494035	http://www.mirbase.org/cgi-bin/mature.pl?mature_acc=MIMAT0000541
mmu-miR-744-5p	18392	30418	16123	14206	14288	15950	-0.194259	0.49647	http://www.mirbase.org/cgi-bin/mature.pl?mature_acc=MIMAT0004187
mmu-miR-335-3p	2108	2290	2173	1924	2094	2053	0.193551	0.496598	http://www.mirbase.org/cgi-bin/mature.pl?mature_acc=MIMAT0004704
mmu-miR-3473e	16	23	14	15	0	10	-0.697921	0.496706	http://www.mirbase.org/cgi-bin/mature.pl?mature_acc=MIMAT0025587
mmu-miR-187-5p	350	320	249	324	284	249	0.217836	0.496793	http://www.mirbase.org/cgi-bin/mature.pl?mature_acc=MIMAT0016997
mmu-let-7d-5p	84739	85030	71616	94105	66861	60903	0.208244	0.49872	http://www.mirbase.org/cgi-bin/mature.pl?mature_acc=MIMAT0000383
mmu-miR-16-5p	7442	8533	9644	6482	4537	6855	-0.209261	0.49992	http://www.mirbase.org/cgi-bin/mature.pl?mature_acc=MIMAT0000527
mmu-miR-136-3p	213	295	205	192	245	215	0.198684	0.500397	http://www.mirbase.org/cgi-bin/mature.pl?mature_acc=MIMAT0004532
mmu-miR-6966-3p	16	25	20	0	21	11	-0.64537	0.506804	http://www.mirbase.org/cgi-bin/mature.pl?mature_acc=MIMAT0027835
mmu-miR-29c-3p	431	515	499	301	227	477	-0.21942	0.509418	http://www.mirbase.org/cgi-bin/mature.pl?mature_acc=MIMAT0000536
mmu-miR-130b-5p	1276	1794	1422	815	1138	1220	-0.18675	0.510852	http://www.mirbase.org/cgi-bin/mature.pl?mature_acc=MIMAT0004583
mmu-miR-7093-3p	23	35	10	23	25	21	0.381837	0.51106	http://www.mirbase.org/cgi-bin/mature.pl?mature_acc=MIMAT0028093
mmu-miR-3535	478	497	893	514	352	419	-0.243887	0.511094	http://www.mirbase.org/cgi-bin/mature.pl?mature_acc=MIMAT0031410
mmu-miR-376c-5p	13	29	12	0	15	12	-0.670613	0.513536	http://www.mirbase.org/cgi-bin/mature.pl?mature_acc=MIMAT0005295
mmu-miR-1839-3p	66	57	125	50	44	70	-0.330544	0.515212	http://www.mirbase.org/cgi-bin/mature.pl?mature_acc=MIMAT0009457
mmu-miR-30a-3p	10010	10699	9131	9366	9350	8493	0.183562	0.516069	http://www.mirbase.org/cgi-bin/mature.pl?mature_acc=MIMAT0000129
mmu-miR-543-3p	18738	26458	14772	14874	22631	16754	0.190366	0.516071	http://www.mirbase.org/cgi-bin/mature.pl?mature_acc=MIMAT0003168
mmu-miR-879-3p	0	14	16	0	0	10	-1.26615	0.516326	http://www.mirbase.org/cgi-bin/mature.pl?mature_acc=MIMAT0004843
mmu-miR-411-5p	1792	2847	2316	1297	2645	2531	0.204602	0.521193	http://www.mirbase.org/cgi-bin/mature.pl?mature_acc=MIMAT0004747
mmu-miR-124-5p	9405	10595	10670	7620	5101	8796	-0.199541	0.521196	http://www.mirbase.org/cgi-bin/mature.pl?mature_acc=MIMAT0004527
mmu-miR-1839-5p	1330	1515	1112	1333	1506	797	0.210217	0.524037	http://www.mirbase.org/cgi-bin/mature.pl?mature_acc=MIMAT0009456
mmu-miR-1264-3p	21	26	34	13	11	27	-0.375623	0.528494	http://www.mirbase.org/cgi-bin/mature.pl?mature_acc=MIMAT0014803
mmu-miR-466o-5p	66	96	20	55	33	12	-0.447336	0.536148	http://www.mirbase.org/cgi-bin/mature.pl?mature_acc=MIMAT0014885
mmu-miR-466b-5p	66	96	20	55	33	12	-0.447327	0.536445	http://www.mirbase.org/cgi-bin/mature.pl?mature_acc=MIMAT0004875
mmu-miR-185-5p	1213	1270	1662	1094	988	845	-0.196635	0.537866	http://www.mirbase.org/cgi-bin/mature.pl?mature_acc=MIMAT0000214
mmu-miR-3068-5p	107	157	128	97	77	92	-0.224229	0.538292	http://www.mirbase.org/cgi-bin/mature.pl?mature_acc=MIMAT0014842
mmu-miR-340-3p	1254	2127	1430	925	1840	1633	0.193161	0.538572	http://www.mirbase.org/cgi-bin/mature.pl?mature_acc=MIMAT0000586
mmu-miR-139-3p	156	153	113	144	151	101	0.23044	0.539794	http://www.mirbase.org/cgi-bin/mature.pl?mature_acc=MIMAT0004662
mmu-miR-125b-2-3p	686	838	861	503	494	706	-0.182174	0.540501	http://www.mirbase.org/cgi-bin/mature.pl?mature_acc=MIMAT0004529
mmu-miR-873a-5p	182	235	190	126	149	151	-0.192441	0.5413	http://www.mirbase.org/cgi-bin/mature.pl?mature_acc=MIMAT0004936
mmu-miR-25-3p	11018	15056	12027	9718	12504	12065	0.166688	0.542664	http://www.mirbase.org/cgi-bin/mature.pl?mature_acc=MIMAT0000652
mmu-miR-497b	23	34	28	13	41	33	0.332203	0.543496	http://www.mirbase.org/cgi-bin/mature.pl?mature_acc=MIMAT0031404
mmu-miR-671-3p	2046	2587	1438	1680	2372	1446	0.192535	0.544028	http://www.mirbase.org/cgi-bin/mature.pl?mature_acc=MIMAT0004821
mmu-miR-31-5p	141	185	146	135	64	113	-0.25403	0.544946	http://www.mirbase.org/cgi-bin/mature.pl?mature_acc=MIMAT0000538
mmu-miR-99b-3p	2086	2684	1499	1599	2298	1758	0.182092	0.545502	http://www.mirbase.org/cgi-bin/mature.pl?mature_acc=MIMAT0004525
mmu-miR-344g-3p	16	32	24	13	14	18	-0.340484	0.547446	http://www.mirbase.org/cgi-bin/mature.pl?mature_acc=MIMAT0014930
mmu-miR-23b-3p	3701	4208	3664	2986	1888	3252	-0.1894	0.549524	http://www.mirbase.org/cgi-bin/mature.pl?mature_acc=MIMAT0000125
mmu-miR-6540-5p	173	222	174	163	178	176	0.184467	0.550033	http://www.mirbase.org/cgi-bin/mature.pl?mature_acc=MIMAT0025585
mmu-miR-3099-3p	3698	4107	2906	3105	1964	2361	-0.188767	0.554678	http://www.mirbase.org/cgi-bin/mature.pl?mature_acc=MIMAT0014816
mmu-let-7a-5p	472230	510035	373262	461251	381357	368074	0.166832	0.559911	http://www.mirbase.org/cgi-bin/mature.pl?mature_acc=MIMAT0000521
mmu-miR-33-5p	25	18	0	17	21	14	0.598931	0.563391	http://www.mirbase.org/cgi-bin/mature.pl?mature_acc=MIMAT0000667
mmu-miR-669d-5p	22	32	28	26	32	22	0.289445	0.563604	http://www.mirbase.org/cgi-bin/mature.pl?mature_acc=MIMAT0005833
mmu-miR-466h-5p	12	30	0	12	16	19	0.579513	0.565889	http://www.mirbase.org/cgi-bin/mature.pl?mature_acc=MIMAT0004884
mmu-miR-9768-5p	152	172	95	129	156	102	0.218711	0.567523	http://www.mirbase.org/cgi-bin/mature.pl?mature_acc=MIMAT0036459
mmu-miR-467b-5p	2332	6149	4389	1518	2420	4829	-0.22803	0.570824	http://www.mirbase.org/cgi-bin/mature.pl?mature_acc=MIMAT0005448
mmu-miR-467a-5p	2332	6149	4389	1518	2420	4829	-0.22803	0.57101	http://www.mirbase.org/cgi-bin/mature.pl?mature_acc=MIMAT0003409
mmu-miR-137-5p	10	18	12	15	15	10	0.345332	0.572216	http://www.mirbase.org/cgi-bin/mature.pl?mature_acc=MIMAT0016986
mmu-miR-935	91	101	44	59	49	47	-0.260992	0.573633	http://www.mirbase.org/cgi-bin/mature.pl?mature_acc=MIMAT0035718
mmu-miR-15a-5p	49	53	64	39	34	40	-0.249579	0.574293	http://www.mirbase.org/cgi-bin/mature.pl?mature_acc=MIMAT0000526
mmu-miR-190a-5p	91	86	47	102	43	71	0.292305	0.574992	http://www.mirbase.org/cgi-bin/mature.pl?mature_acc=MIMAT0000220
mmu-miR-146a-5p	408	522	558	391	262	400	-0.180244	0.575029	http://www.mirbase.org/cgi-bin/mature.pl?mature_acc=MIMAT0000158
mmu-miR-148b-5p	32	30	30	32	26	31	0.260631	0.576436	http://www.mirbase.org/cgi-bin/mature.pl?mature_acc=MIMAT0017036
mmu-miR-29a-3p	40178	45661	48356	34169	20181	41041	-0.182152	0.577333	http://www.mirbase.org/cgi-bin/mature.pl?mature_acc=MIMAT0000535
mmu-miR-671-5p	83	70	53	47	35	58	-0.251489	0.58227	http://www.mirbase.org/cgi-bin/mature.pl?mature_acc=MIMAT0003731
mmu-miR-5129-3p	82	71	80	57	45	59	-0.233742	0.582732	http://www.mirbase.org/cgi-bin/mature.pl?mature_acc=MIMAT0022987
mmu-miR-142a-5p	12	20	0	0	0	12	-1.05808	0.584093	http://www.mirbase.org/cgi-bin/mature.pl?mature_acc=MIMAT0000154
mmu-miR-29c-5p	702	1162	802	636	813	911	0.154933	0.586887	http://www.mirbase.org/cgi-bin/mature.pl?mature_acc=MIMAT0004632
mmu-miR-382-3p	134	133	234	123	93	135	-0.227514	0.588688	http://www.mirbase.org/cgi-bin/mature.pl?mature_acc=MIMAT0004691
mmu-miR-26b-3p	85	54	120	60	51	68	-0.269258	0.594885	http://www.mirbase.org/cgi-bin/mature.pl?mature_acc=MIMAT0004630
mmu-miR-7055-3p	0	15	14	10	0	0	-1.02301	0.595469	http://www.mirbase.org/cgi-bin/mature.pl?mature_acc=MIMAT0028015
mmu-miR-20a-5p	148	166	118	149	170	80	0.218906	0.595757	http://www.mirbase.org/cgi-bin/mature.pl?mature_acc=MIMAT0000529
mmu-miR-1930-5p	19	32	24	12	16	21	-0.288789	0.596037	http://www.mirbase.org/cgi-bin/mature.pl?mature_acc=MIMAT0009393
mmu-miR-23b-5p	45	20	25	34	26	33	0.319926	0.598256	http://www.mirbase.org/cgi-bin/mature.pl?mature_acc=MIMAT0016980
mmu-miR-9-3p	13245	15082	10550	10678	11851	11915	0.145272	0.600284	http://www.mirbase.org/cgi-bin/mature.pl?mature_acc=MIMAT0000143
mmu-miR-199b-3p	998	1118	836	794	676	640	-0.154457	0.601546	http://www.mirbase.org/cgi-bin/mature.pl?mature_acc=MIMAT0004667
mmu-miR-199a-3p	998	1118	836	794	676	640	-0.154457	0.601565	http://www.mirbase.org/cgi-bin/mature.pl?mature_acc=MIMAT0000230
mmu-miR-12184-3p	24	60	30	24	57	28	0.290632	0.602581	http://www.mirbase.org/cgi-bin/mature.pl?mature_acc=MIMAT0049834
mmu-miR-19b-3p	224	206	236	162	154	166	-0.168645	0.606747	http://www.mirbase.org/cgi-bin/mature.pl?mature_acc=MIMAT0000513
mmu-miR-193a-5p	130	139	108	94	63	106	-0.199439	0.608541	http://www.mirbase.org/cgi-bin/mature.pl?mature_acc=MIMAT0004544
mmu-miR-193b-5p	19	27	12	22	20	14	0.303793	0.608968	http://www.mirbase.org/cgi-bin/mature.pl?mature_acc=MIMAT0017271
mmu-let-7f-2-3p	18	25	30	32	17	23	0.307877	0.609257	http://www.mirbase.org/cgi-bin/mature.pl?mature_acc=MIMAT0017017
mmu-miR-3473a	14	14	11	11	11	18	0.33999	0.610607	http://www.mirbase.org/cgi-bin/mature.pl?mature_acc=MIMAT0015645
mmu-miR-130b-3p	46	72	39	31	27	47	-0.240258	0.612312	http://www.mirbase.org/cgi-bin/mature.pl?mature_acc=MIMAT0000387
mmu-miR-540-3p	434	698	365	322	358	380	-0.149999	0.612752	http://www.mirbase.org/cgi-bin/mature.pl?mature_acc=MIMAT0003167
mmu-miR-342-3p	3023	3441	4285	3168	1664	2812	-0.176115	0.614835	http://www.mirbase.org/cgi-bin/mature.pl?mature_acc=MIMAT0000590
mmu-miR-490-3p	147	183	218	93	94	203	-0.204745	0.61561	http://www.mirbase.org/cgi-bin/mature.pl?mature_acc=MIMAT0003780
mmu-miR-34b-5p	44	55	50	38	20	42	-0.250524	0.619787	http://www.mirbase.org/cgi-bin/mature.pl?mature_acc=MIMAT0000382
mmu-miR-434-5p	4770	7516	7209	3232	7695	6912	0.168178	0.621617	http://www.mirbase.org/cgi-bin/mature.pl?mature_acc=MIMAT0001421
mmu-miR-25-5p	115	108	69	123	76	71	0.226322	0.624116	http://www.mirbase.org/cgi-bin/mature.pl?mature_acc=MIMAT0017049
mmu-miR-1968-3p	53	57	51	47	47	56	0.20741	0.624915	http://www.mirbase.org/cgi-bin/mature.pl?mature_acc=MIMAT0017350
mmu-miR-182-3p	2735	3659	2811	2321	2941	2841	0.136144	0.625294	http://www.mirbase.org/cgi-bin/mature.pl?mature_acc=MIMAT0016995
mmu-miR-668-5p	12	25	0	0	15	0	-0.90556	0.625689	http://www.mirbase.org/cgi-bin/mature.pl?mature_acc=MIMAT0017237
mmu-miR-673-5p	168	182	119	81	226	132	0.203193	0.628857	http://www.mirbase.org/cgi-bin/mature.pl?mature_acc=MIMAT0003739
mmu-miR-190b-5p	7642	8629	6337	7693	5784	6331	0.142263	0.630549	http://www.mirbase.org/cgi-bin/mature.pl?mature_acc=MIMAT0004852
mmu-miR-138-5p	1320	1434	1440	968	794	1310	-0.146433	0.632431	http://www.mirbase.org/cgi-bin/mature.pl?mature_acc=MIMAT0000150
mmu-miR-200b-3p	12	82	73	10	71	95	0.3872	0.634948	http://www.mirbase.org/cgi-bin/mature.pl?mature_acc=MIMAT0000233
mmu-miR-374c-3p	22	42	23	32	17	32	0.258403	0.635265	http://www.mirbase.org/cgi-bin/mature.pl?mature_acc=MIMAT0014954
mmu-miR-378b	280	425	398	302	425	253	0.152887	0.635913	http://www.mirbase.org/cgi-bin/mature.pl?mature_acc=MIMAT0019348
mmu-miR-378a-3p	33263	54926	38073	28535	47324	34463	0.136066	0.639283	http://www.mirbase.org/cgi-bin/mature.pl?mature_acc=MIMAT0003151
mmu-miR-340-5p	999	1627	851	871	1218	920	0.139434	0.642139	http://www.mirbase.org/cgi-bin/mature.pl?mature_acc=MIMAT0004651
mmu-miR-135b-5p	1192	1413	995	927	1217	1017	0.131865	0.642738	http://www.mirbase.org/cgi-bin/mature.pl?mature_acc=MIMAT0000612
mmu-miR-3076-3p	65	117	77	63	101	70	0.191433	0.643783	http://www.mirbase.org/cgi-bin/mature.pl?mature_acc=MIMAT0014861
mmu-miR-325-3p	11	35	23	0	17	23	-0.474912	0.645007	http://www.mirbase.org/cgi-bin/mature.pl?mature_acc=MIMAT0004640
mmu-miR-1947-5p	429	1176	480	316	921	601	0.181861	0.649989	http://www.mirbase.org/cgi-bin/mature.pl?mature_acc=MIMAT0009413
mmu-miR-28a-3p	221	382	197	233	234	221	0.141183	0.650617	http://www.mirbase.org/cgi-bin/mature.pl?mature_acc=MIMAT0004661
mmu-miR-132-3p	15803	20969	12129	11572	16545	14461	0.128712	0.653509	http://www.mirbase.org/cgi-bin/mature.pl?mature_acc=MIMAT0000144
mmu-miR-153-3p	67	116	32	68	61	63	0.217131	0.654047	http://www.mirbase.org/cgi-bin/mature.pl?mature_acc=MIMAT0000163
mmu-miR-186-5p	1111	1830	2559	910	1082	2020	-0.171488	0.65424	http://www.mirbase.org/cgi-bin/mature.pl?mature_acc=MIMAT0000215
mmu-miR-495-3p	1468	2057	1634	1084	1756	1708	0.129379	0.658315	http://www.mirbase.org/cgi-bin/mature.pl?mature_acc=MIMAT0003456
mmu-miR-335-5p	181	179	146	177	141	132	0.154345	0.659503	http://www.mirbase.org/cgi-bin/mature.pl?mature_acc=MIMAT0000766
mmu-miR-30b-3p	1161	1499	1031	1070	1077	1047	0.123698	0.659511	http://www.mirbase.org/cgi-bin/mature.pl?mature_acc=MIMAT0004524
mmu-miR-3082-3p	37	59	33	28	30	30	-0.206969	0.659535	http://www.mirbase.org/cgi-bin/mature.pl?mature_acc=MIMAT0014873
mmu-miR-15b-3p	19	26	35	15	13	26	-0.269567	0.662021	http://www.mirbase.org/cgi-bin/mature.pl?mature_acc=MIMAT0004521
mmu-miR-96-3p	68	49	76	58	73	53	0.209395	0.6624	http://www.mirbase.org/cgi-bin/mature.pl?mature_acc=MIMAT0017021
mmu-miR-493-5p	70	63	40	40	36	45	-0.201652	0.666884	http://www.mirbase.org/cgi-bin/mature.pl?mature_acc=MIMAT0017276
mmu-miR-216a-3p	97	139	113	50	114	85	-0.179819	0.667801	http://www.mirbase.org/cgi-bin/mature.pl?mature_acc=MIMAT0017054
mmu-miR-17-3p	63	65	38	44	27	43	-0.210184	0.668901	http://www.mirbase.org/cgi-bin/mature.pl?mature_acc=MIMAT0000650
mmu-miR-187-3p	1921	2867	1677	1352	2222	2053	0.127659	0.669848	http://www.mirbase.org/cgi-bin/mature.pl?mature_acc=MIMAT0000216
mmu-miR-363-3p	0	14	15	0	0	13	-0.847617	0.671315	http://www.mirbase.org/cgi-bin/mature.pl?mature_acc=MIMAT0000708
mmu-miR-7080-3p	11	24	0	13	0	0	-0.864439	0.671548	http://www.mirbase.org/cgi-bin/mature.pl?mature_acc=MIMAT0028067
mmu-miR-1843b-3p	1662	2079	1074	1055	1476	942	-0.134514	0.673836	http://www.mirbase.org/cgi-bin/mature.pl?mature_acc=MIMAT0019346
mmu-miR-8111	17	21	11	13	23	11	0.26759	0.675633	http://www.mirbase.org/cgi-bin/mature.pl?mature_acc=MIMAT0031417
mmu-miR-344f-3p	64	131	50	41	86	94	0.200309	0.677058	http://www.mirbase.org/cgi-bin/mature.pl?mature_acc=MIMAT0014932
mmu-miR-362-5p	87	85	147	88	52	87	-0.198073	0.677729	http://www.mirbase.org/cgi-bin/mature.pl?mature_acc=MIMAT0000706
mmu-miR-325-5p	287	429	371	283	372	291	0.123077	0.678592	http://www.mirbase.org/cgi-bin/mature.pl?mature_acc=MIMAT0000558
mmu-miR-194-2-3p	45	60	49	36	35	37	-0.186025	0.680543	http://www.mirbase.org/cgi-bin/mature.pl?mature_acc=MIMAT0017073
mmu-miR-6952-3p	46	62	39	18	52	32	-0.214666	0.683929	http://www.mirbase.org/cgi-bin/mature.pl?mature_acc=MIMAT0027805
mmu-miR-200a-3p	12	24	22	0	16	20	-0.408797	0.684211	http://www.mirbase.org/cgi-bin/mature.pl?mature_acc=MIMAT0000519
mmu-miR-34c-5p	302	330	343	210	236	283	-0.120767	0.687072	http://www.mirbase.org/cgi-bin/mature.pl?mature_acc=MIMAT0000381
mmu-miR-431-5p	157	218	151	101	153	215	0.145234	0.687619	http://www.mirbase.org/cgi-bin/mature.pl?mature_acc=MIMAT0001418
mmu-miR-3962	30	35	15	19	33	22	0.214451	0.687903	http://www.mirbase.org/cgi-bin/mature.pl?mature_acc=MIMAT0019340
mmu-miR-665-3p	13	31	26	25	11	29	0.241342	0.688473	http://www.mirbase.org/cgi-bin/mature.pl?mature_acc=MIMAT0003733
mmu-miR-218-5p	15871	23287	12141	10876	17549	15817	0.119258	0.689475	http://www.mirbase.org/cgi-bin/mature.pl?mature_acc=MIMAT0000663
mmu-miR-30a-5p	31802	41306	43869	25482	41658	36111	0.1171	0.690207	http://www.mirbase.org/cgi-bin/mature.pl?mature_acc=MIMAT0000128
mmu-miR-6988-3p	65	65	32	37	67	45	0.193123	0.691528	http://www.mirbase.org/cgi-bin/mature.pl?mature_acc=MIMAT0027879
mmu-miR-505-5p	18	31	30	37	21	15	0.24241	0.692719	http://www.mirbase.org/cgi-bin/mature.pl?mature_acc=MIMAT0017259
mmu-miR-361-3p	5494	8069	5762	4215	4850	5186	-0.110237	0.692777	http://www.mirbase.org/cgi-bin/mature.pl?mature_acc=MIMAT0017075
mmu-miR-423-3p	33216	53296	31296	26436	28718	30973	-0.107529	0.696978	http://www.mirbase.org/cgi-bin/mature.pl?mature_acc=MIMAT0003454
mmu-miR-351-5p	460	123	100	115	71	309	-0.248316	0.699298	http://www.mirbase.org/cgi-bin/mature.pl?mature_acc=MIMAT0000609
mmu-miR-181a-5p	1777868	2149516	1603021	1406309	1201502	1493621	-0.104928	0.700552	http://www.mirbase.org/cgi-bin/mature.pl?mature_acc=MIMAT0000210
mmu-miR-344-3p	3330	4110	3322	2584	2322	3100	-0.107018	0.708898	http://www.mirbase.org/cgi-bin/mature.pl?mature_acc=MIMAT0000593
mmu-miR-5099	1910	2280	1178	1037	1666	1247	-0.117481	0.711061	http://www.mirbase.org/cgi-bin/mature.pl?mature_acc=MIMAT0020606
mmu-miR-190b-3p	73	97	120	60	66	86	-0.153301	0.711131	http://www.mirbase.org/cgi-bin/mature.pl?mature_acc=MIMAT0017267
mmu-miR-3103-3p	33	50	29	33	39	27	0.165709	0.711782	http://www.mirbase.org/cgi-bin/mature.pl?mature_acc=MIMAT0014938
mmu-miR-192-5p	3062	5528	4532	2599	4970	3828	0.116749	0.712699	http://www.mirbase.org/cgi-bin/mature.pl?mature_acc=MIMAT0000517
mmu-miR-384-3p	240	335	222	210	200	275	0.111705	0.716773	http://www.mirbase.org/cgi-bin/mature.pl?mature_acc=MIMAT0001076
mmu-miR-143-3p	5214	6787	5592	3766	6334	5187	0.105962	0.717835	http://www.mirbase.org/cgi-bin/mature.pl?mature_acc=MIMAT0000247
mmu-miR-134-5p	1300	1680	1164	962	1492	1116	0.105404	0.717935	http://www.mirbase.org/cgi-bin/mature.pl?mature_acc=MIMAT0000146
mmu-miR-370-5p	49	59	59	41	32	47	-0.162347	0.717942	http://www.mirbase.org/cgi-bin/mature.pl?mature_acc=MIMAT0017174
mmu-miR-127-3p	133004	205978	131066	103491	167154	130329	0.101632	0.718154	http://www.mirbase.org/cgi-bin/mature.pl?mature_acc=MIMAT0000139
mmu-miR-6945-3p	19	27	14	21	23	11	0.225343	0.719521	http://www.mirbase.org/cgi-bin/mature.pl?mature_acc=MIMAT0027791
mmu-miR-669o-3p	144	228	168	252	72	144	0.168917	0.721088	http://www.mirbase.org/cgi-bin/mature.pl?mature_acc=MIMAT0017347
mmu-miR-669a-3p	144	228	168	252	72	144	0.168929	0.721822	http://www.mirbase.org/cgi-bin/mature.pl?mature_acc=MIMAT0017243
mmu-miR-1934-5p	16	26	13	12	11	14	-0.224153	0.722482	http://www.mirbase.org/cgi-bin/mature.pl?mature_acc=MIMAT0009398
mmu-miR-5113	21	32	23	22	17	12	-0.224397	0.723319	http://www.mirbase.org/cgi-bin/mature.pl?mature_acc=MIMAT0020621
mmu-miR-3102-5p.2-5p	15	40	21	16	20	15	-0.20783	0.723501	http://www.mirbase.org/cgi-bin/mature.pl?mature_acc=MIMAT0014934
mmu-miR-299b-5p	13	21	23	10	0	25	-0.397612	0.728257	http://www.mirbase.org/cgi-bin/mature.pl?mature_acc=MIMAT0022836
mmu-miR-1970c-5p	40	51	29	28	52	28	0.173918	0.728461	http://www.mirbase.org/cgi-bin/mature.pl?mature_acc=MIMAT0049876
mmu-miR-380-5p	21	36	30	22	43	15	0.207264	0.729227	http://www.mirbase.org/cgi-bin/mature.pl?mature_acc=MIMAT0000744
mmu-miR-129-5p	456862	619148	334739	377669	444299	369062	0.0972782	0.730116	http://www.mirbase.org/cgi-bin/mature.pl?mature_acc=MIMAT0000209
mmu-miR-598-3p	3623	5226	3856	3080	3879	3879	0.0955684	0.732274	http://www.mirbase.org/cgi-bin/mature.pl?mature_acc=MIMAT0004942
mmu-miR-34b-3p	47	57	71	45	31	50	-0.165681	0.732335	http://www.mirbase.org/cgi-bin/mature.pl?mature_acc=MIMAT0004581
mmu-miR-30e-5p	9384	12520	10571	7524	11048	9360	0.0957855	0.733082	http://www.mirbase.org/cgi-bin/mature.pl?mature_acc=MIMAT0000248
mmu-miR-365-1-5p	20	27	12	20	16	18	0.219256	0.733706	http://www.mirbase.org/cgi-bin/mature.pl?mature_acc=MIMAT0017077
mmu-miR-3078-5p	141	148	168	139	128	135	0.120524	0.734205	http://www.mirbase.org/cgi-bin/mature.pl?mature_acc=MIMAT0014864
mmu-miR-30c-1-3p	373	433	306	322	208	287	-0.109375	0.734651	http://www.mirbase.org/cgi-bin/mature.pl?mature_acc=MIMAT0004616
mmu-miR-412-5p	85	105	129	75	76	84	-0.137192	0.734918	http://www.mirbase.org/cgi-bin/mature.pl?mature_acc=MIMAT0017173
mmu-miR-12187-3p	12	21	13	0	18	11	-0.366674	0.735296	http://www.mirbase.org/cgi-bin/mature.pl?mature_acc=MIMAT0049842
mmu-miR-7658-5p	11	13	0	0	12	0	-0.656392	0.735976	http://www.mirbase.org/cgi-bin/mature.pl?mature_acc=MIMAT0029822
mmu-miR-99a-5p	260036	445279	500243	165435	400272	515718	0.126274	0.736077	http://www.mirbase.org/cgi-bin/mature.pl?mature_acc=MIMAT0000131
mmu-miR-501-5p	11	18	16	13	0	14	-0.384187	0.738092	http://www.mirbase.org/cgi-bin/mature.pl?mature_acc=MIMAT0003508
mmu-miR-301a-3p	26	26	13	28	22	10	0.233772	0.738224	http://www.mirbase.org/cgi-bin/mature.pl?mature_acc=MIMAT0000379
mmu-miR-3474	86	130	63	64	133	50	0.167135	0.7389	http://www.mirbase.org/cgi-bin/mature.pl?mature_acc=MIMAT0015646
mmu-miR-143-5p	19	17	15	26	0	0	-0.543821	0.73902	http://www.mirbase.org/cgi-bin/mature.pl?mature_acc=MIMAT0017006
mmu-miR-450a-5p	112	120	64	58	56	100	-0.152372	0.739592	http://www.mirbase.org/cgi-bin/mature.pl?mature_acc=MIMAT0001546
mmu-miR-140-3p	8527	10515	9729	6560	7799	7401	-0.0913905	0.740723	http://www.mirbase.org/cgi-bin/mature.pl?mature_acc=MIMAT0000152
mmu-miR-1a-3p	810	842	504	698	750	402	0.115034	0.74193	http://www.mirbase.org/cgi-bin/mature.pl?mature_acc=MIMAT0000123
mmu-miR-299a-3p	21	38	20	16	18	38	0.198253	0.744319	http://www.mirbase.org/cgi-bin/mature.pl?mature_acc=MIMAT0004577
mmu-miR-3066-5p	0	11	0	12	0	0	0.772485	0.744835	http://www.mirbase.org/cgi-bin/mature.pl?mature_acc=MIMAT0014838
mmu-miR-378c	3871	6471	4385	3252	3430	4246	-0.0929905	0.744964	http://www.mirbase.org/cgi-bin/mature.pl?mature_acc=MIMAT0025138
mmu-miR-217-5p	349	392	457	280	386	383	0.100142	0.744964	http://www.mirbase.org/cgi-bin/mature.pl?mature_acc=MIMAT0000679
mmu-miR-494-3p	0	0	21	0	0	10	-0.920227	0.745653	http://www.mirbase.org/cgi-bin/mature.pl?mature_acc=MIMAT0003182
mmu-miR-532-5p	5597	7521	6455	4456	5899	6456	0.0911285	0.74847	http://www.mirbase.org/cgi-bin/mature.pl?mature_acc=MIMAT0002889
mmu-miR-5100	110	117	51	105	41	42	-0.188143	0.748747	http://www.mirbase.org/cgi-bin/mature.pl?mature_acc=MIMAT0020607
mmu-miR-211-5p	189277	222392	220465	133676	136491	211732	-0.0924371	0.748977	http://www.mirbase.org/cgi-bin/mature.pl?mature_acc=MIMAT0000668
mmu-miR-299a-5p	13	21	22	10	0	25	-0.370141	0.749876	http://www.mirbase.org/cgi-bin/mature.pl?mature_acc=MIMAT0000377
mmu-miR-299b-3p	21	39	20	16	18	39	0.201515	0.74988	http://www.mirbase.org/cgi-bin/mature.pl?mature_acc=MIMAT0022837
mmu-miR-344d-3-5p	274	422	217	219	316	237	0.101721	0.750282	http://www.mirbase.org/cgi-bin/mature.pl?mature_acc=MIMAT0014807
mmu-miR-3098-3p	17	31	12	12	11	17	-0.227218	0.75215	http://www.mirbase.org/cgi-bin/mature.pl?mature_acc=MIMAT0014918
mmu-miR-7019-3p	44	34	34	33	41	28	0.161748	0.75334	http://www.mirbase.org/cgi-bin/mature.pl?mature_acc=MIMAT0027943
mmu-miR-381-3p	11778	25403	18321	8450	12403	20268	-0.107381	0.753883	http://www.mirbase.org/cgi-bin/mature.pl?mature_acc=MIMAT0000746
mmu-miR-212-3p	142	173	137	116	85	133	-0.1125	0.755254	http://www.mirbase.org/cgi-bin/mature.pl?mature_acc=MIMAT0000659
mmu-miR-365-2-5p	29	24	13	19	29	13	0.199539	0.755711	http://www.mirbase.org/cgi-bin/mature.pl?mature_acc=MIMAT0017179
mmu-miR-339-3p	274	412	291	173	269	291	-0.0954026	0.757202	http://www.mirbase.org/cgi-bin/mature.pl?mature_acc=MIMAT0004649
mmu-miR-702-3p	24	30	21	23	13	16	-0.184675	0.757837	http://www.mirbase.org/cgi-bin/mature.pl?mature_acc=MIMAT0003492
mmu-miR-138-2-3p	39	58	39	38	41	39	0.130221	0.758811	http://www.mirbase.org/cgi-bin/mature.pl?mature_acc=MIMAT0016987
mmu-miR-29b-1-5p	31	20	17	26	14	23	0.193305	0.760404	http://www.mirbase.org/cgi-bin/mature.pl?mature_acc=MIMAT0004523
mmu-miR-1224-5p	577	717	418	400	469	408	-0.0904445	0.760738	http://www.mirbase.org/cgi-bin/mature.pl?mature_acc=MIMAT0005460
mmu-miR-191-3p	260	328	313	241	201	335	0.0970759	0.762067	http://www.mirbase.org/cgi-bin/mature.pl?mature_acc=MIMAT0004542
mmu-miR-3081-3p	37	29	26	17	23	46	0.176247	0.763149	http://www.mirbase.org/cgi-bin/mature.pl?mature_acc=MIMAT0014871
mmu-miR-5615-5p	16	16	10	10	34	0	0.375872	0.763531	http://www.mirbase.org/cgi-bin/mature.pl?mature_acc=MIMAT0022355
mmu-miR-466f-3p	17	20	22	25	0	11	-0.341948	0.766503	http://www.mirbase.org/cgi-bin/mature.pl?mature_acc=MIMAT0004882
mmu-miR-3078-3p	22	13	17	18	15	0	-0.334362	0.768148	http://www.mirbase.org/cgi-bin/mature.pl?mature_acc=MIMAT0014865
mmu-miR-6896-5p	0	11	0	0	13	0	0.720147	0.768918	http://www.mirbase.org/cgi-bin/mature.pl?mature_acc=MIMAT0027692
mmu-miR-1298-3p	0	21	14	0	10	10	-0.453016	0.769479	http://www.mirbase.org/cgi-bin/mature.pl?mature_acc=MIMAT0014810
mmu-miR-338-5p	1456	2152	1788	1331	1110	1610	-0.0858266	0.771135	http://www.mirbase.org/cgi-bin/mature.pl?mature_acc=MIMAT0004647
mmu-let-7e-3p	202	191	215	163	110	186	-0.104484	0.77115	http://www.mirbase.org/cgi-bin/mature.pl?mature_acc=MIMAT0017016
mmu-miR-376c-3p	12	11	0	11	0	0	-0.586471	0.773324	http://www.mirbase.org/cgi-bin/mature.pl?mature_acc=MIMAT0003183
mmu-miR-124b-3p	12	28	15	11	12	15	-0.178659	0.773813	http://www.mirbase.org/cgi-bin/mature.pl?mature_acc=MIMAT0049857
mmu-miR-499-5p	1234	1388	716	998	1014	800	0.0918821	0.773853	http://www.mirbase.org/cgi-bin/mature.pl?mature_acc=MIMAT0003482
mmu-miR-331-5p	186	251	163	149	139	158	-0.0927191	0.775127	http://www.mirbase.org/cgi-bin/mature.pl?mature_acc=MIMAT0004643
mmu-miR-7b-3p	12	0	16	0	0	17	-0.593413	0.77527	http://www.mirbase.org/cgi-bin/mature.pl?mature_acc=MIMAT0017071
mmu-miR-346-5p	1479	1938	1377	1308	995	1279	-0.0838939	0.775285	http://www.mirbase.org/cgi-bin/mature.pl?mature_acc=MIMAT0000597
mmu-miR-667-5p	45	54	49	38	59	34	0.136578	0.775675	http://www.mirbase.org/cgi-bin/mature.pl?mature_acc=MIMAT0017239
mmu-miR-1291	25	33	37	27	26	31	0.133276	0.776692	http://www.mirbase.org/cgi-bin/mature.pl?mature_acc=MIMAT0031397
mmu-miR-5134-3p	16	26	10	16	15	0	-0.34237	0.777003	http://www.mirbase.org/cgi-bin/mature.pl?mature_acc=MIMAT0022989
mmu-miR-135a-2-3p	229	203	255	188	186	148	-0.0974269	0.777319	http://www.mirbase.org/cgi-bin/mature.pl?mature_acc=MIMAT0017064
mmu-miR-6516-5p	31	50	25	35	32	25	0.154232	0.777814	http://www.mirbase.org/cgi-bin/mature.pl?mature_acc=MIMAT0027343
mmu-miR-34c-3p	0	13	15	18	0	11	0.451461	0.778573	http://www.mirbase.org/cgi-bin/mature.pl?mature_acc=MIMAT0004580
mmu-miR-27b-3p	22674	30725	21616	16066	24857	22543	0.0768114	0.782298	http://www.mirbase.org/cgi-bin/mature.pl?mature_acc=MIMAT0000126
mmu-miR-5101	21	12	0	21	14	0	0.443639	0.784105	http://www.mirbase.org/cgi-bin/mature.pl?mature_acc=MIMAT0020608
mmu-miR-7043-3p	85	146	103	55	147	90	0.125268	0.785672	http://www.mirbase.org/cgi-bin/mature.pl?mature_acc=MIMAT0027991
mmu-miR-200c-3p	35	67	87	40	65	64	0.138151	0.786722	http://www.mirbase.org/cgi-bin/mature.pl?mature_acc=MIMAT0000657
mmu-miR-666-3p	20	20	10	17	14	14	0.179058	0.787009	http://www.mirbase.org/cgi-bin/mature.pl?mature_acc=MIMAT0004823
mmu-miR-7073-5p	11	16	0	0	18	11	0.431182	0.787763	http://www.mirbase.org/cgi-bin/mature.pl?mature_acc=MIMAT0028052
mmu-miR-455-5p	205	373	233	143	338	207	0.0936397	0.792658	http://www.mirbase.org/cgi-bin/mature.pl?mature_acc=MIMAT0003485
mmu-miR-433-3p	9878	11534	7212	8763	6446	6080	-0.0812561	0.794391	http://www.mirbase.org/cgi-bin/mature.pl?mature_acc=MIMAT0001420
mmu-let-7d-3p	13870	17470	10127	11099	11022	8866	-0.0772639	0.794837	http://www.mirbase.org/cgi-bin/mature.pl?mature_acc=MIMAT0000384
mmu-miR-374c-5p	563	657	1116	494	326	973	-0.109274	0.795911	http://www.mirbase.org/cgi-bin/mature.pl?mature_acc=MIMAT0014953
mmu-miR-155-5p	63	47	57	44	33	75	0.141231	0.796091	http://www.mirbase.org/cgi-bin/mature.pl?mature_acc=MIMAT0000165
mmu-miR-154-5p	232	258	229	176	150	222	-0.0809448	0.796296	http://www.mirbase.org/cgi-bin/mature.pl?mature_acc=MIMAT0000164
mmu-miR-6418-3p	0	12	0	12	0	0	0.653908	0.796484	http://www.mirbase.org/cgi-bin/mature.pl?mature_acc=MIMAT0025174
mmu-miR-384-5p	536	629	735	470	483	684	0.0801397	0.797	http://www.mirbase.org/cgi-bin/mature.pl?mature_acc=MIMAT0004745
mmu-miR-350-5p	64	129	78	54	68	76	-0.107368	0.79704	http://www.mirbase.org/cgi-bin/mature.pl?mature_acc=MIMAT0017040
mmu-miR-374b-5p	563	658	1115	494	326	974	-0.108352	0.797196	http://www.mirbase.org/cgi-bin/mature.pl?mature_acc=MIMAT0003727
mmu-miR-338-3p	375	545	353	358	202	383	-0.0865316	0.79923	http://www.mirbase.org/cgi-bin/mature.pl?mature_acc=MIMAT0000582
mmu-miR-152-3p	406	423	531	320	364	368	-0.0775094	0.799584	http://www.mirbase.org/cgi-bin/mature.pl?mature_acc=MIMAT0000162
mmu-miR-3060-3p	17	10	13	10	0	17	-0.288221	0.800155	http://www.mirbase.org/cgi-bin/mature.pl?mature_acc=MIMAT0014827
mmu-miR-423-5p	6733	10111	5706	6428	6603	5563	0.0730445	0.80239	http://www.mirbase.org/cgi-bin/mature.pl?mature_acc=MIMAT0004825
mmu-miR-99b-5p	64064	91023	75292	51703	73778	68438	0.0673968	0.80375	http://www.mirbase.org/cgi-bin/mature.pl?mature_acc=MIMAT0000132
mmu-miR-344-5p	0	10	0	0	0	12	0.709885	0.803889	http://www.mirbase.org/cgi-bin/mature.pl?mature_acc=MIMAT0017038
mmu-let-7c-5p	607221	677503	415484	542437	437939	433618	0.0722248	0.805579	http://www.mirbase.org/cgi-bin/mature.pl?mature_acc=MIMAT0000523
mmu-let-7g-5p	274561	314834	202718	260956	220901	175676	0.0730173	0.807963	http://www.mirbase.org/cgi-bin/mature.pl?mature_acc=MIMAT0000121
mmu-let-7j	7766	8419	6565	7481	5894	5658	0.0728356	0.808192	http://www.mirbase.org/cgi-bin/mature.pl?mature_acc=MIMAT0025123
mmu-miR-3470b	12	16	11	26	11	0	0.322657	0.810458	http://www.mirbase.org/cgi-bin/mature.pl?mature_acc=MIMAT0015641
mmu-miR-194-5p	4204	6113	6933	3393	5453	5991	0.0760555	0.812387	http://www.mirbase.org/cgi-bin/mature.pl?mature_acc=MIMAT0000224
mmu-miR-30c-2-3p	2427	2470	1972	2070	1887	1823	0.070066	0.812669	http://www.mirbase.org/cgi-bin/mature.pl?mature_acc=MIMAT0005438
mmu-miR-7688-5p	53	85	35	36	57	31	-0.125462	0.816405	http://www.mirbase.org/cgi-bin/mature.pl?mature_acc=MIMAT0029906
mmu-miR-1298-5p	208	302	263	124	269	271	0.0799526	0.819837	http://www.mirbase.org/cgi-bin/mature.pl?mature_acc=MIMAT0014809
mmu-miR-330-3p	1981	2054	1622	1652	1286	1370	-0.0680078	0.822241	http://www.mirbase.org/cgi-bin/mature.pl?mature_acc=MIMAT0000569
mmu-miR-3077-3p	42	34	23	23	31	34	0.126562	0.822576	http://www.mirbase.org/cgi-bin/mature.pl?mature_acc=MIMAT0014863
mmu-miR-6994-3p	21	29	32	15	27	32	0.145936	0.823586	http://www.mirbase.org/cgi-bin/mature.pl?mature_acc=MIMAT0027891
mmu-miR-543-5p	0	18	11	10	0	18	0.354833	0.825867	http://www.mirbase.org/cgi-bin/mature.pl?mature_acc=MIMAT0017207
mmu-miR-370-3p	25356	40885	14528	15356	26457	18124	-0.0745645	0.82619	http://www.mirbase.org/cgi-bin/mature.pl?mature_acc=MIMAT0001095
mmu-miR-7659-5p	19	19	21	15	13	15	-0.147617	0.827096	http://www.mirbase.org/cgi-bin/mature.pl?mature_acc=MIMAT0029824
mmu-miR-5620-5p	38	56	35	39	39	14	-0.128034	0.827238	http://www.mirbase.org/cgi-bin/mature.pl?mature_acc=MIMAT0022367
mmu-miR-5128	12	25	16	18	14	13	0.121594	0.828504	http://www.mirbase.org/cgi-bin/mature.pl?mature_acc=MIMAT0020639
mmu-miR-376a-5p	111	138	94	110	57	86	-0.0924565	0.832942	http://www.mirbase.org/cgi-bin/mature.pl?mature_acc=MIMAT0003387
mmu-miR-6909-5p	16	12	0	14	14	0	0.364824	0.833114	http://www.mirbase.org/cgi-bin/mature.pl?mature_acc=MIMAT0027718
mmu-miR-770-5p	226	258	194	188	148	180	-0.0669721	0.833957	http://www.mirbase.org/cgi-bin/mature.pl?mature_acc=MIMAT0004822
mmu-miR-30d-5p	244312	307390	351335	179741	234919	292285	-0.061068	0.834842	http://www.mirbase.org/cgi-bin/mature.pl?mature_acc=MIMAT0000515
mmu-miR-3473b	17	24	17	20	16	14	0.126488	0.835742	http://www.mirbase.org/cgi-bin/mature.pl?mature_acc=MIMAT0020367
mmu-let-7k	53	38	37	37	42	34	0.114042	0.835803	http://www.mirbase.org/cgi-bin/mature.pl?mature_acc=MIMAT0025580
mmu-miR-676-5p	43	50	55	30	34	48	-0.104299	0.836289	http://www.mirbase.org/cgi-bin/mature.pl?mature_acc=MIMAT0003781
mmu-miR-7092-3p	10	0	0	0	14	0	0.602857	0.836641	http://www.mirbase.org/cgi-bin/mature.pl?mature_acc=MIMAT0028091
mmu-miR-152-5p	23	25	38	11	23	31	-0.135502	0.836735	http://www.mirbase.org/cgi-bin/mature.pl?mature_acc=MIMAT0016991
mmu-miR-1895	0	30	0	0	30	0	0.511091	0.838171	http://www.mirbase.org/cgi-bin/mature.pl?mature_acc=MIMAT0007867
mmu-miR-330-5p	7095	10770	6272	3762	8947	7556	0.0662511	0.840044	http://www.mirbase.org/cgi-bin/mature.pl?mature_acc=MIMAT0004642
mmu-miR-674-3p	4947	8746	6067	3001	7185	6430	0.0670138	0.842081	http://www.mirbase.org/cgi-bin/mature.pl?mature_acc=MIMAT0003741
mmu-miR-592-5p	549	771	527	469	556	501	0.0562854	0.842385	http://www.mirbase.org/cgi-bin/mature.pl?mature_acc=MIMAT0003730
mmu-miR-574-5p	38	51	24	24	16	42	-0.128037	0.842868	http://www.mirbase.org/cgi-bin/mature.pl?mature_acc=MIMAT0004893
mmu-miR-3074-5p	417	719	436	429	344	404	-0.0607226	0.843355	http://www.mirbase.org/cgi-bin/mature.pl?mature_acc=MIMAT0014856
mmu-miR-216a-5p	121	186	149	76	114	159	-0.0755707	0.843687	http://www.mirbase.org/cgi-bin/mature.pl?mature_acc=MIMAT0000662
mmu-miR-22-5p	1232	1663	1484	1109	1193	1351	0.0552247	0.844639	http://www.mirbase.org/cgi-bin/mature.pl?mature_acc=MIMAT0004629
mmu-miR-17-5p	170	145	178	147	106	127	-0.0741643	0.844908	http://www.mirbase.org/cgi-bin/mature.pl?mature_acc=MIMAT0000649
mmu-miR-7224-3p	0	20	17	17	0	18	0.325072	0.845924	http://www.mirbase.org/cgi-bin/mature.pl?mature_acc=MIMAT0028417
mmu-miR-3061-3p	29	32	50	17	26	42	-0.11488	0.846472	http://www.mirbase.org/cgi-bin/mature.pl?mature_acc=MIMAT0014829
mmu-miR-12193-3p	22	34	11	14	31	13	0.141549	0.847615	http://www.mirbase.org/cgi-bin/mature.pl?mature_acc=MIMAT0049856
mmu-miR-486b-5p	7194	11899	6302	5484	7071	6668	-0.0550636	0.847994	http://www.mirbase.org/cgi-bin/mature.pl?mature_acc=MIMAT0014943
mmu-miR-6769b-3p	0	11	0	0	11	0	0.486512	0.848075	http://www.mirbase.org/cgi-bin/mature.pl?mature_acc=MIMAT0028041
mmu-miR-486a-5p	7194	11899	6302	5484	7071	6668	-0.0550635	0.848086	http://www.mirbase.org/cgi-bin/mature.pl?mature_acc=MIMAT0003130
mmu-miR-12205-5p	10	10	11	0	15	16	0.242713	0.849374	http://www.mirbase.org/cgi-bin/mature.pl?mature_acc=MIMAT0049878
mmu-miR-421-3p	141	147	219	144	126	167	0.0761261	0.850362	http://www.mirbase.org/cgi-bin/mature.pl?mature_acc=MIMAT0004869
mmu-miR-132-5p	5817	8565	5807	3847	6224	6767	0.0559453	0.850647	http://www.mirbase.org/cgi-bin/mature.pl?mature_acc=MIMAT0016984
mmu-miR-6911-3p	15	25	25	14	18	25	0.120937	0.853892	http://www.mirbase.org/cgi-bin/mature.pl?mature_acc=MIMAT0027723
mmu-miR-7059-5p	20	36	15	14	22	15	-0.123469	0.855027	http://www.mirbase.org/cgi-bin/mature.pl?mature_acc=MIMAT0028022
mmu-miR-9769-3p	165	205	139	137	128	158	0.0601312	0.855401	http://www.mirbase.org/cgi-bin/mature.pl?mature_acc=MIMAT0036462
mmu-miR-140-5p	1574	1894	2094	1372	1467	1850	0.0534467	0.857739	http://www.mirbase.org/cgi-bin/mature.pl?mature_acc=MIMAT0000151
mmu-miR-7068-3p	0	19	16	0	0	22	-0.353624	0.858509	http://www.mirbase.org/cgi-bin/mature.pl?mature_acc=MIMAT0028043
mmu-miR-1943-5p	46	60	46	43	48	37	0.0804052	0.859059	http://www.mirbase.org/cgi-bin/mature.pl?mature_acc=MIMAT0009408
mmu-miR-24-1-5p	328	523	464	215	388	419	-0.0574826	0.859265	http://www.mirbase.org/cgi-bin/mature.pl?mature_acc=MIMAT0000218
mmu-miR-539-5p	38	68	27	36	28	46	0.0880084	0.859814	http://www.mirbase.org/cgi-bin/mature.pl?mature_acc=MIMAT0003169
mmu-miR-669b-5p	30	30	18	32	0	21	-0.19036	0.861807	http://www.mirbase.org/cgi-bin/mature.pl?mature_acc=MIMAT0003476
mmu-miR-32-5p	65	75	27	54	37	49	0.0969373	0.863666	http://www.mirbase.org/cgi-bin/mature.pl?mature_acc=MIMAT0000654
mmu-miR-669l-5p	27	32	17	17	25	23	0.0969293	0.865023	http://www.mirbase.org/cgi-bin/mature.pl?mature_acc=MIMAT0009418
mmu-miR-677-5p	29	29	24	16	25	21	-0.0990185	0.865178	http://www.mirbase.org/cgi-bin/mature.pl?mature_acc=MIMAT0003451
mmu-let-7e-5p	27319	29568	18244	26438	18081	16797	0.0527201	0.87019	http://www.mirbase.org/cgi-bin/mature.pl?mature_acc=MIMAT0000524
mmu-miR-6940-3p	47	71	29	26	59	39	0.0909504	0.876716	http://www.mirbase.org/cgi-bin/mature.pl?mature_acc=MIMAT0027781
mmu-miR-12191-3p	26	46	22	23	26	20	-0.0891182	0.879099	http://www.mirbase.org/cgi-bin/mature.pl?mature_acc=MIMAT0049851
mmu-miR-3064-5p	88	143	80	63	104	67	-0.0695189	0.880586	http://www.mirbase.org/cgi-bin/mature.pl?mature_acc=MIMAT0014834
mmu-miR-496a-3p	37	49	62	47	21	44	-0.0818771	0.880826	http://www.mirbase.org/cgi-bin/mature.pl?mature_acc=MIMAT0003738
mmu-miR-467d-5p	24	55	52	24	26	49	-0.0837636	0.882168	http://www.mirbase.org/cgi-bin/mature.pl?mature_acc=MIMAT0004886
mmu-miR-669f-5p	11	11	0	10	10	0	0.251629	0.883313	http://www.mirbase.org/cgi-bin/mature.pl?mature_acc=MIMAT0017327
mmu-miR-488-3p	503	605	513	524	326	392	-0.0477637	0.88378	http://www.mirbase.org/cgi-bin/mature.pl?mature_acc=MIMAT0003450
mmu-miR-1964-3p	1603	3745	1494	1175	2552	1770	0.0491794	0.891706	http://www.mirbase.org/cgi-bin/mature.pl?mature_acc=MIMAT0009437
mmu-miR-29b-3p	1838	2155	1767	1250	1422	1860	-0.038574	0.893577	http://www.mirbase.org/cgi-bin/mature.pl?mature_acc=MIMAT0000127
mmu-miR-218-1-3p	12	11	0	0	0	15	-0.333846	0.893948	http://www.mirbase.org/cgi-bin/mature.pl?mature_acc=MIMAT0004665
mmu-miR-181b-5p	403687	486184	397979	333587	298647	374044	-0.0358012	0.894941	http://www.mirbase.org/cgi-bin/mature.pl?mature_acc=MIMAT0000673
mmu-miR-383-5p	2653	3541	2226	2150	2399	1942	-0.0375377	0.897356	http://www.mirbase.org/cgi-bin/mature.pl?mature_acc=MIMAT0000748
mmu-miR-467e-5p	62	93	63	48	52	81	0.0560334	0.89874	http://www.mirbase.org/cgi-bin/mature.pl?mature_acc=MIMAT0005293
mmu-miR-483-5p	80	90	47	52	47	66	-0.0672803	0.899482	http://www.mirbase.org/cgi-bin/mature.pl?mature_acc=MIMAT0004782
mmu-miR-1247-3p	23	38	13	21	14	18	-0.109604	0.900158	http://www.mirbase.org/cgi-bin/mature.pl?mature_acc=MIMAT0014801
mmu-miR-3104-3p	114	124	86	82	87	81	-0.0523438	0.900522	http://www.mirbase.org/cgi-bin/mature.pl?mature_acc=MIMAT0014940
mmu-miR-1251-5p	38	46	35	25	22	44	-0.0748332	0.905786	http://www.mirbase.org/cgi-bin/mature.pl?mature_acc=MIMAT0014824
mmu-miR-744-3p	0	13	22	12	0	20	0.19531	0.906707	http://www.mirbase.org/cgi-bin/mature.pl?mature_acc=MIMAT0004820
mmu-miR-188-5p	25	26	27	12	16	32	-0.0935774	0.90682	http://www.mirbase.org/cgi-bin/mature.pl?mature_acc=MIMAT0000217
mmu-miR-7a-2-3p	51	67	61	39	49	51	-0.0523781	0.907584	http://www.mirbase.org/cgi-bin/mature.pl?mature_acc=MIMAT0017070
mmu-miR-92a-1-5p	72	92	77	76	49	58	-0.0603106	0.907978	http://www.mirbase.org/cgi-bin/mature.pl?mature_acc=MIMAT0017066
mmu-miR-298-3p	13	23	18	12	18	16	0.0945399	0.911384	http://www.mirbase.org/cgi-bin/mature.pl?mature_acc=MIMAT0017007
mmu-miR-425-5p	3038	4581	4820	2181	3038	4663	-0.0369894	0.911809	http://www.mirbase.org/cgi-bin/mature.pl?mature_acc=MIMAT0004750
mmu-miR-32-3p	0	13	0	0	12	0	0.38005	0.912041	http://www.mirbase.org/cgi-bin/mature.pl?mature_acc=MIMAT0017050
mmu-miR-700-3p	2074	2336	1649	1944	1156	1574	-0.0356474	0.912817	http://www.mirbase.org/cgi-bin/mature.pl?mature_acc=MIMAT0003490
mmu-miR-92b-3p	5219	5314	3517	4687	3128	3007	-0.0363695	0.913061	http://www.mirbase.org/cgi-bin/mature.pl?mature_acc=MIMAT0004899
mmu-miR-214-3p	19	10	0	11	15	0	0.166307	0.916315	http://www.mirbase.org/cgi-bin/mature.pl?mature_acc=MIMAT0000661
mmu-miR-214-5p	22	13	11	17	0	16	-0.166152	0.917052	http://www.mirbase.org/cgi-bin/mature.pl?mature_acc=MIMAT0004664
mmu-miR-1969	13	11	16	25	10	0	0.163804	0.919413	http://www.mirbase.org/cgi-bin/mature.pl?mature_acc=MIMAT0009442
mmu-miR-380-3p	102	145	136	97	78	142	0.0424964	0.921851	http://www.mirbase.org/cgi-bin/mature.pl?mature_acc=MIMAT0000745
mmu-miR-93-3p	32	43	30	21	20	40	-0.0572051	0.922183	http://www.mirbase.org/cgi-bin/mature.pl?mature_acc=MIMAT0004636
mmu-miR-877-5p	199	204	104	141	157	92	-0.0428037	0.922616	http://www.mirbase.org/cgi-bin/mature.pl?mature_acc=MIMAT0004861
mmu-miR-27a-5p	59	100	64	43	70	59	-0.0420996	0.925689	http://www.mirbase.org/cgi-bin/mature.pl?mature_acc=MIMAT0004633
mmu-miR-10b-5p	31	84	345	22	96	261	-0.0819973	0.926531	http://www.mirbase.org/cgi-bin/mature.pl?mature_acc=MIMAT0000208
mmu-miR-100-5p	18114	28051	29239	14429	21226	26785	0.027453	0.929189	http://www.mirbase.org/cgi-bin/mature.pl?mature_acc=MIMAT0000655
mmu-miR-7667-5p	12	29	25	19	10	20	-0.0803988	0.930297	http://www.mirbase.org/cgi-bin/mature.pl?mature_acc=MIMAT0029840
mmu-miR-598-5p	0	14	10	0	0	16	-0.253201	0.930807	http://www.mirbase.org/cgi-bin/mature.pl?mature_acc=MIMAT0017283
mmu-miR-1843a-5p	2957	3884	3046	2100	2809	2909	-0.0243223	0.931504	http://www.mirbase.org/cgi-bin/mature.pl?mature_acc=MIMAT0014805
mmu-miR-222-3p	2301	2120	2602	1832	1730	2077	-0.025214	0.934425	http://www.mirbase.org/cgi-bin/mature.pl?mature_acc=MIMAT0000670
mmu-miR-376b-5p	616	1012	541	452	612	680	0.0248477	0.934779	http://www.mirbase.org/cgi-bin/mature.pl?mature_acc=MIMAT0003388
mmu-miR-1188-5p	28	25	14	27	12	11	-0.0712061	0.938297	http://www.mirbase.org/cgi-bin/mature.pl?mature_acc=MIMAT0005843
mmu-miR-1981-3p	114	127	106	70	102	116	0.0316604	0.939202	http://www.mirbase.org/cgi-bin/mature.pl?mature_acc=MIMAT0017351
mmu-miR-16-1-3p	46	64	46	28	41	53	-0.0404481	0.940344	http://www.mirbase.org/cgi-bin/mature.pl?mature_acc=MIMAT0004625
mmu-miR-106b-3p	2038	2955	1829	1660	1898	1763	-0.0200833	0.944422	http://www.mirbase.org/cgi-bin/mature.pl?mature_acc=MIMAT0004582
mmu-miR-148b-3p	3656	5857	3159	3750	3300	2642	-0.0217013	0.94533	http://www.mirbase.org/cgi-bin/mature.pl?mature_acc=MIMAT0000580
mmu-miR-126a-5p	550	537	322	421	292	391	-0.0231208	0.947363	http://www.mirbase.org/cgi-bin/mature.pl?mature_acc=MIMAT0000137
mmu-miR-6412	48	83	56	44	46	61	0.027287	0.948466	http://www.mirbase.org/cgi-bin/mature.pl?mature_acc=MIMAT0025165
mmu-miR-501-3p	2330	2741	1884	2007	1812	1624	-0.0191057	0.949424	http://www.mirbase.org/cgi-bin/mature.pl?mature_acc=MIMAT0003509
mmu-miR-125a-5p	144540	149807	138391	149354	104571	95021	0.0184212	0.952367	http://www.mirbase.org/cgi-bin/mature.pl?mature_acc=MIMAT0000135
mmu-miR-92b-5p	219	209	136	162	149	133	-0.0215877	0.954178	http://www.mirbase.org/cgi-bin/mature.pl?mature_acc=MIMAT0017278
mmu-miR-7032-3p	10	0	0	0	11	0	0.26498	0.95421	http://www.mirbase.org/cgi-bin/mature.pl?mature_acc=MIMAT0027969
mmu-miR-344b-3p	43	48	46	36	29	43	-0.0314899	0.956223	http://www.mirbase.org/cgi-bin/mature.pl?mature_acc=MIMAT0014926
mmu-miR-28c	168	265	252	139	139	267	-0.0213109	0.957219	http://www.mirbase.org/cgi-bin/mature.pl?mature_acc=MIMAT0019339
mmu-miR-146b-3p	49	57	32	40	30	36	-0.0423817	0.957623	http://www.mirbase.org/cgi-bin/mature.pl?mature_acc=MIMAT0004826
mmu-miR-181d-5p	7270	8589	6826	5771	6116	6115	-0.0143385	0.958845	http://www.mirbase.org/cgi-bin/mature.pl?mature_acc=MIMAT0004324
mmu-miR-28a-5p	155	253	236	132	132	248	-0.0194982	0.960817	http://www.mirbase.org/cgi-bin/mature.pl?mature_acc=MIMAT0000653
mmu-miR-142a-3p	18	32	11	10	18	22	0.0572805	0.963302	http://www.mirbase.org/cgi-bin/mature.pl?mature_acc=MIMAT0000155
mmu-miR-24-3p	45248	54494	44108	30606	43452	43144	0.0119495	0.964765	http://www.mirbase.org/cgi-bin/mature.pl?mature_acc=MIMAT0000219
mmu-let-7f-1-3p	149	260	167	118	171	173	0.0158137	0.96501	http://www.mirbase.org/cgi-bin/mature.pl?mature_acc=MIMAT0004623
mmu-miR-669c-5p	326	451	242	237	291	270	-0.0149043	0.96546	http://www.mirbase.org/cgi-bin/mature.pl?mature_acc=MIMAT0003479
mmu-miR-24-2-5p	298	392	482	188	367	422	0.0170492	0.965839	http://www.mirbase.org/cgi-bin/mature.pl?mature_acc=MIMAT0005440
mmu-miR-3970	62	84	45	53	50	44	-0.0312918	0.966781	http://www.mirbase.org/cgi-bin/mature.pl?mature_acc=MIMAT0019355
mmu-miR-6395	10	12	0	17	0	0	0.121024	0.969364	http://www.mirbase.org/cgi-bin/mature.pl?mature_acc=MIMAT0025146
mmu-miR-433-5p	14	11	0	0	0	19	-0.133633	0.96989	http://www.mirbase.org/cgi-bin/mature.pl?mature_acc=MIMAT0001419
mmu-miR-139-5p	6068	8823	4031	4304	5548	4915	-0.0113832	0.970703	http://www.mirbase.org/cgi-bin/mature.pl?mature_acc=MIMAT0000656
mmu-miR-3083-5p	20	12	0	13	10	0	-0.114815	0.972036	http://www.mirbase.org/cgi-bin/mature.pl?mature_acc=MIMAT0014874
mmu-miR-22-3p	5973	7365	8794	5066	4970	7883	-0.0106311	0.973251	http://www.mirbase.org/cgi-bin/mature.pl?mature_acc=MIMAT0000531
mmu-miR-369-3p	170	190	165	216	62	128	-0.019742	0.973869	http://www.mirbase.org/cgi-bin/mature.pl?mature_acc=MIMAT0003186
mmu-miR-1264-5p	17	17	0	12	0	16	0.0879468	0.974199	http://www.mirbase.org/cgi-bin/mature.pl?mature_acc=MIMAT0014802
mmu-miR-1843b-5p	5515	7075	5472	3966	5063	5404	-0.00870092	0.975446	http://www.mirbase.org/cgi-bin/mature.pl?mature_acc=MIMAT0019345
mmu-miR-221-5p	49	48	41	41	42	25	-0.0329057	0.979798	http://www.mirbase.org/cgi-bin/mature.pl?mature_acc=MIMAT0017060
mmu-miR-673-3p	178	242	108	123	195	101	0.0112989	0.981188	http://www.mirbase.org/cgi-bin/mature.pl?mature_acc=MIMAT0004824
mmu-miR-301a-5p	185	201	260	111	210	211	-0.00440261	0.988936	http://www.mirbase.org/cgi-bin/mature.pl?mature_acc=MIMAT0017008
mmu-miR-411-3p	214	348	412	157	212	426	-0.00648182	0.989893	http://www.mirbase.org/cgi-bin/mature.pl?mature_acc=MIMAT0001093
mmu-let-7b-5p	84090	86798	51603	76504	47169	51007	-0.00407882	0.990117	http://www.mirbase.org/cgi-bin/mature.pl?mature_acc=MIMAT0000522
mmu-miR-181a-2-3p	4244	5524	3655	3577	3803	3242	-0.00226752	0.994112	http://www.mirbase.org/cgi-bin/mature.pl?mature_acc=MIMAT0005443
mmu-miR-12194-3p	70	84	57	41	57	72	-0.000810021	1	http://www.mirbase.org/cgi-bin/mature.pl?mature_acc=MIMAT0049858
mmu-miR-3068-3p	39	30	45	24	40	31	0.0104361	1	http://www.mirbase.org/cgi-bin/mature.pl?mature_acc=MIMAT0014843
mmu-miR-3074-1-3p	28	47	37	19	33	37	-0.0151386	1	http://www.mirbase.org/cgi-bin/mature.pl?mature_acc=MIMAT0014857
mmu-miR-3084-3p	20	50	34	34	20	26	-0.00797853	1	http://www.mirbase.org/cgi-bin/mature.pl?mature_acc=MIMAT0014877
mmu-miR-3086-5p	16	27	25	0	27	28	-0.0382108	1	http://www.mirbase.org/cgi-bin/mature.pl?mature_acc=MIMAT0014880
mmu-miR-8120	16	27	11	0	23	21	0.00787476	1	http://www.mirbase.org/cgi-bin/mature.pl?mature_acc=MIMAT0031426
mmu-miR-412-3p	15	26	21	12	13	26	0.0358615	1	http://www.mirbase.org/cgi-bin/mature.pl?mature_acc=MIMAT0001094
mmu-miR-135b-3p	14	16	17	13	13	12	0.00682384	1	http://www.mirbase.org/cgi-bin/mature.pl?mature_acc=MIMAT0017044
mmu-miR-3087-3p	11	0	10	0	11	10	0.136007	1	http://www.mirbase.org/cgi-bin/mature.pl?mature_acc=MIMAT0014896
mmu-miR-5132-5p	0	17	0	11	0	0	0.0513153	1	http://www.mirbase.org/cgi-bin/mature.pl?mature_acc=MIMAT0020643
mmu-miR-362-3p	0	0	15	0	0	14	0.0263763	1	http://www.mirbase.org/cgi-bin/mature.pl?mature_acc=MIMAT0004684
mmu-miR-582-5p	0	0	0	0	0	0	0	1	http://www.mirbase.org/cgi-bin/mature.pl?mature_acc=MIMAT0005291
mmu-miR-29a-5p	0	0	0	0	0	0	0	1	http://www.mirbase.org/cgi-bin/mature.pl?mature_acc=MIMAT0004631
mmu-miR-7013-3p	0	0	0	0	0	0	0	1	http://www.mirbase.org/cgi-bin/mature.pl?mature_acc=MIMAT0027931
mmu-miR-6922-5p	0	0	0	0	0	0	0	1	http://www.mirbase.org/cgi-bin/mature.pl?mature_acc=MIMAT0027744
mmu-miR-3076-5p	0	0	0	0	0	0	0	1	http://www.mirbase.org/cgi-bin/mature.pl?mature_acc=MIMAT0014860
mmu-miR-874-5p	0	0	0	0	0	0	0	1	http://www.mirbase.org/cgi-bin/mature.pl?mature_acc=MIMAT0017268
mmu-miR-7231-5p	0	0	0	0	0	0	0	1	http://www.mirbase.org/cgi-bin/mature.pl?mature_acc=MIMAT0028430
mmu-miR-5119	0	0	0	0	0	0	0	1	http://www.mirbase.org/cgi-bin/mature.pl?mature_acc=MIMAT0020627
mmu-miR-466f-5p	0	0	0	0	0	0	0	1	http://www.mirbase.org/cgi-bin/mature.pl?mature_acc=MIMAT0004881
mmu-miR-7012-3p	0	0	0	0	0	0	0	1	http://www.mirbase.org/cgi-bin/mature.pl?mature_acc=MIMAT0027929
mmu-miR-669f-3p	0	0	0	0	0	0	0	1	http://www.mirbase.org/cgi-bin/mature.pl?mature_acc=MIMAT0005839
mmu-miR-1194	0	0	0	0	0	0	0	1	http://www.mirbase.org/cgi-bin/mature.pl?mature_acc=MIMAT0005852
mmu-miR-199b-5p	0	0	0	0	0	0	0	1	http://www.mirbase.org/cgi-bin/mature.pl?mature_acc=MIMAT0000672
mmu-miR-6937-5p	0	0	0	0	0	0	0	1	http://www.mirbase.org/cgi-bin/mature.pl?mature_acc=MIMAT0027774
mmu-miR-709	0	0	0	0	0	0	0	1	http://www.mirbase.org/cgi-bin/mature.pl?mature_acc=MIMAT0003499
mmu-miR-3085-5p	0	0	0	0	0	0	0	1	http://www.mirbase.org/cgi-bin/mature.pl?mature_acc=MIMAT0014878
mmu-miR-1195	0	0	0	0	0	0	0	1	http://www.mirbase.org/cgi-bin/mature.pl?mature_acc=MIMAT0005856
mmu-miR-8096	0	0	0	0	0	0	0	1	http://www.mirbase.org/cgi-bin/mature.pl?mature_acc=MIMAT0031398
mmu-miR-410-5p	0	0	0	0	0	0	0	1	http://www.mirbase.org/cgi-bin/mature.pl?mature_acc=MIMAT0017172
mmu-miR-7687-3p	0	0	0	0	0	0	0	1	http://www.mirbase.org/cgi-bin/mature.pl?mature_acc=MIMAT0029903
mmu-miR-3097-5p	0	0	0	0	0	0	0	1	http://www.mirbase.org/cgi-bin/mature.pl?mature_acc=MIMAT0014915
mmu-miR-154-3p	0	0	0	0	0	0	0	1	http://www.mirbase.org/cgi-bin/mature.pl?mature_acc=MIMAT0004537
mmu-miR-1191b-5p	0	0	0	0	0	0	0	1	http://www.mirbase.org/cgi-bin/mature.pl?mature_acc=MIMAT0029866
mmu-miR-677-3p	0	0	0	0	0	0	0	1	http://www.mirbase.org/cgi-bin/mature.pl?mature_acc=MIMAT0017246
mmu-miR-100-3p	0	0	0	0	0	0	0	1	http://www.mirbase.org/cgi-bin/mature.pl?mature_acc=MIMAT0017051
mmu-miR-7017-5p	0	0	0	0	0	0	0	1	http://www.mirbase.org/cgi-bin/mature.pl?mature_acc=MIMAT0027938
mmu-miR-1934-3p	0	0	0	0	0	0	0	1	http://www.mirbase.org/cgi-bin/mature.pl?mature_acc=MIMAT0017341
mmu-miR-5126	0	0	0	0	0	0	0	1	http://www.mirbase.org/cgi-bin/mature.pl?mature_acc=MIMAT0020637
mmu-miR-7655-5p	0	0	0	0	0	0	0	1	http://www.mirbase.org/cgi-bin/mature.pl?mature_acc=MIMAT0029816
mmu-miR-669h-5p	0	0	0	0	0	0	0	1	http://www.mirbase.org/cgi-bin/mature.pl?mature_acc=MIMAT0005841
mmu-miR-21b	0	0	0	0	0	0	0	1	http://www.mirbase.org/cgi-bin/mature.pl?mature_acc=MIMAT0025121
mmu-miR-7655-3p	0	0	0	0	0	0	0	1	http://www.mirbase.org/cgi-bin/mature.pl?mature_acc=MIMAT0029817
mmu-miR-3112-3p	0	0	0	0	0	0	0	1	http://www.mirbase.org/cgi-bin/mature.pl?mature_acc=MIMAT0014956
mmu-miR-3059-3p	0	0	0	0	0	0	0	1	http://www.mirbase.org/cgi-bin/mature.pl?mature_acc=MIMAT0014812
mmu-miR-3473d	0	0	0	0	0	0	0	1	http://www.mirbase.org/cgi-bin/mature.pl?mature_acc=MIMAT0020632
mmu-miR-7079-3p	0	0	0	0	0	0	0	1	http://www.mirbase.org/cgi-bin/mature.pl?mature_acc=MIMAT0028065
mmu-miR-466j	0	0	0	0	0	0	0	1	http://www.mirbase.org/cgi-bin/mature.pl?mature_acc=MIMAT0005848
mmu-miR-7049-5p	0	0	0	0	0	0	0	1	http://www.mirbase.org/cgi-bin/mature.pl?mature_acc=MIMAT0028002
mmu-miR-6236	0	0	0	0	0	0	0	1	http://www.mirbase.org/cgi-bin/mature.pl?mature_acc=MIMAT0024857
mmu-miR-219a-2-3p	0	0	0	0	0	0	0	1	http://www.mirbase.org/cgi-bin/mature.pl?mature_acc=MIMAT0022841
mmu-miR-7658-3p	0	0	0	0	0	0	0	1	http://www.mirbase.org/cgi-bin/mature.pl?mature_acc=MIMAT0029823
mmu-miR-222-5p	0	0	0	0	0	0	0	1	http://www.mirbase.org/cgi-bin/mature.pl?mature_acc=MIMAT0017061
mmu-miR-5129-5p	0	0	0	0	0	0	0	1	http://www.mirbase.org/cgi-bin/mature.pl?mature_acc=MIMAT0020640
mmu-miR-466n-5p	0	0	0	0	0	0	0	1	http://www.mirbase.org/cgi-bin/mature.pl?mature_acc=MIMAT0014893
mmu-miR-3083-3p	0	0	0	0	0	0	0	1	http://www.mirbase.org/cgi-bin/mature.pl?mature_acc=MIMAT0014875
mmu-miR-344h-3p	0	0	0	0	0	0	0	1	http://www.mirbase.org/cgi-bin/mature.pl?mature_acc=MIMAT0022384
mmu-miR-1193-5p	0	0	0	0	0	0	0	1	http://www.mirbase.org/cgi-bin/mature.pl?mature_acc=MIMAT0017329
mmu-miR-670-5p	0	0	0	0	0	0	0	1	http://www.mirbase.org/cgi-bin/mature.pl?mature_acc=MIMAT0003736
mmu-miR-764-5p	0	0	0	0	0	0	0	1	http://www.mirbase.org/cgi-bin/mature.pl?mature_acc=MIMAT0003894
mmu-miR-6907-3p	0	0	0	0	0	0	0	1	http://www.mirbase.org/cgi-bin/mature.pl?mature_acc=MIMAT0027715
mmu-let-7a-2-3p	0	0	0	0	0	0	0	1	http://www.mirbase.org/cgi-bin/mature.pl?mature_acc=MIMAT0017015
mmu-miR-6984-5p	0	0	0	0	0	0	0	1	http://www.mirbase.org/cgi-bin/mature.pl?mature_acc=MIMAT0027870
mmu-miR-19b-1-5p	0	0	0	0	0	0	0	1	http://www.mirbase.org/cgi-bin/mature.pl?mature_acc=MIMAT0017065
mmu-miR-20a-3p	0	0	0	0	0	0	0	1	http://www.mirbase.org/cgi-bin/mature.pl?mature_acc=MIMAT0004627
mmu-miR-1251-3p	0	0	0	0	0	0	0	1	http://www.mirbase.org/cgi-bin/mature.pl?mature_acc=MIMAT0014825
mmu-miR-7070-3p	0	0	0	0	0	0	0	1	http://www.mirbase.org/cgi-bin/mature.pl?mature_acc=MIMAT0028047
mmu-miR-5134-5p	0	0	0	0	0	0	0	1	http://www.mirbase.org/cgi-bin/mature.pl?mature_acc=MIMAT0020645
mmu-miR-3093-3p	0	0	0	0	0	0	0	1	http://www.mirbase.org/cgi-bin/mature.pl?mature_acc=MIMAT0014908
mmu-miR-1949	0	0	0	0	0	0	0	1	http://www.mirbase.org/cgi-bin/mature.pl?mature_acc=MIMAT0009416
mmu-miR-7666-3p	0	0	0	0	0	0	0	1	http://www.mirbase.org/cgi-bin/mature.pl?mature_acc=MIMAT0029839
mmu-miR-7037-5p	0	0	0	0	0	0	0	1	http://www.mirbase.org/cgi-bin/mature.pl?mature_acc=MIMAT0027978
mmu-miR-98-3p	0	0	0	0	0	0	0	1	http://www.mirbase.org/cgi-bin/mature.pl?mature_acc=MIMAT0017023
mmu-miR-7071-5p	0	0	0	0	0	0	0	1	http://www.mirbase.org/cgi-bin/mature.pl?mature_acc=MIMAT0028048
mmu-miR-669p-3p	0	0	0	0	0	0	0	1	http://www.mirbase.org/cgi-bin/mature.pl?mature_acc=MIMAT0014890
mmu-miR-6950-3p	0	0	0	0	0	0	0	1	http://www.mirbase.org/cgi-bin/mature.pl?mature_acc=MIMAT0027801
mmu-miR-466d-5p	0	0	0	0	0	0	0	1	http://www.mirbase.org/cgi-bin/mature.pl?mature_acc=MIMAT0004930
mmu-miR-3080-5p	0	0	0	0	0	0	0	1	http://www.mirbase.org/cgi-bin/mature.pl?mature_acc=MIMAT0014868
mmu-miR-12185-3p	0	0	0	0	0	0	0	1	http://www.mirbase.org/cgi-bin/mature.pl?mature_acc=MIMAT0049838
mmu-miR-6962-3p	0	0	0	0	0	0	0	1	http://www.mirbase.org/cgi-bin/mature.pl?mature_acc=MIMAT0027825
mmu-miR-670-3p	0	0	0	0	0	0	0	1	http://www.mirbase.org/cgi-bin/mature.pl?mature_acc=MIMAT0017242
mmu-miR-3058-5p	0	0	0	0	0	0	0	1	http://www.mirbase.org/cgi-bin/mature.pl?mature_acc=MIMAT0014813
mmu-miR-181b-2-3p	0	0	0	0	0	0	0	1	http://www.mirbase.org/cgi-bin/mature.pl?mature_acc=MIMAT0017084
mmu-miR-7235-3p	0	0	0	0	0	0	0	1	http://www.mirbase.org/cgi-bin/mature.pl?mature_acc=MIMAT0028439
mmu-miR-7052-3p	0	0	0	0	0	0	0	1	http://www.mirbase.org/cgi-bin/mature.pl?mature_acc=MIMAT0028009
mmu-miR-101a-5p	0	0	0	0	0	0	0	1	http://www.mirbase.org/cgi-bin/mature.pl?mature_acc=MIMAT0004526
mmu-miR-669k-5p	0	0	0	0	0	0	0	1	http://www.mirbase.org/cgi-bin/mature.pl?mature_acc=MIMAT0017323
mmu-miR-3094-5p	0	0	0	0	0	0	0	1	http://www.mirbase.org/cgi-bin/mature.pl?mature_acc=MIMAT0014909
mmu-miR-500-5p	0	0	0	0	0	0	0	1	http://www.mirbase.org/cgi-bin/mature.pl?mature_acc=MIMAT0017258
mmu-miR-7117-5p	0	0	0	0	0	0	0	1	http://www.mirbase.org/cgi-bin/mature.pl?mature_acc=MIMAT0028131
mmu-miR-6912-5p	0	0	0	0	0	0	0	1	http://www.mirbase.org/cgi-bin/mature.pl?mature_acc=MIMAT0027724
mmu-miR-6238	0	0	0	0	0	0	0	1	http://www.mirbase.org/cgi-bin/mature.pl?mature_acc=MIMAT0024859
mmu-miR-3093-5p	0	0	0	0	0	0	0	1	http://www.mirbase.org/cgi-bin/mature.pl?mature_acc=MIMAT0014907
mmu-miR-6976-3p	0	0	0	0	0	0	0	1	http://www.mirbase.org/cgi-bin/mature.pl?mature_acc=MIMAT0027855
mmu-miR-6932-3p	0	0	0	0	0	0	0	1	http://www.mirbase.org/cgi-bin/mature.pl?mature_acc=MIMAT0027765
mmu-miR-7010-5p	0	0	0	0	0	0	0	1	http://www.mirbase.org/cgi-bin/mature.pl?mature_acc=MIMAT0027924
mmu-miR-376a-3p	0	0	0	0	0	0	0	1	http://www.mirbase.org/cgi-bin/mature.pl?mature_acc=MIMAT0000740
mmu-miR-1946a	0	0	0	0	0	0	0	1	http://www.mirbase.org/cgi-bin/mature.pl?mature_acc=MIMAT0009412
mmu-miR-15a-3p	0	0	0	0	0	0	0	1	http://www.mirbase.org/cgi-bin/mature.pl?mature_acc=MIMAT0004624
mmu-miR-6997-5p	0	0	0	0	0	0	0	1	http://www.mirbase.org/cgi-bin/mature.pl?mature_acc=MIMAT0027896
mmu-miR-3105-3p	0	0	0	0	0	0	0	1	http://www.mirbase.org/cgi-bin/mature.pl?mature_acc=MIMAT0014942
mmu-miR-6973b-3p	0	0	0	0	0	0	0	1	http://www.mirbase.org/cgi-bin/mature.pl?mature_acc=MIMAT0027909
mmu-miR-6970-3p	0	0	0	0	0	0	0	1	http://www.mirbase.org/cgi-bin/mature.pl?mature_acc=MIMAT0027843
mmu-miR-3547-3p	0	0	0	0	0	0	0	1	http://www.mirbase.org/cgi-bin/mature.pl?mature_acc=MIMAT0027833
mmu-miR-7648-3p	0	0	0	0	0	0	0	1	http://www.mirbase.org/cgi-bin/mature.pl?mature_acc=MIMAT0029799
mmu-miR-7047-5p	0	0	0	0	0	0	0	1	http://www.mirbase.org/cgi-bin/mature.pl?mature_acc=MIMAT0027998
mmu-miR-7019-5p	0	0	0	0	0	0	0	1	http://www.mirbase.org/cgi-bin/mature.pl?mature_acc=MIMAT0027942
mmu-miR-12200-3p	0	0	0	0	0	0	0	1	http://www.mirbase.org/cgi-bin/mature.pl?mature_acc=MIMAT0049868
mmu-miR-7044-3p	0	0	0	0	0	0	0	1	http://www.mirbase.org/cgi-bin/mature.pl?mature_acc=MIMAT0027993
mmu-miR-6939-3p	0	0	0	0	0	0	0	1	http://www.mirbase.org/cgi-bin/mature.pl?mature_acc=MIMAT0027779
mmu-miR-1953	0	0	0	0	0	0	0	1	http://www.mirbase.org/cgi-bin/mature.pl?mature_acc=MIMAT0009424
mmu-miR-377-3p	0	0	0	0	0	0	0	1	http://www.mirbase.org/cgi-bin/mature.pl?mature_acc=MIMAT0000741
mmu-miR-7027-3p	0	0	0	0	0	0	0	1	http://www.mirbase.org/cgi-bin/mature.pl?mature_acc=MIMAT0027959
mmu-miR-1961	0	0	0	0	0	0	0	1	http://www.mirbase.org/cgi-bin/mature.pl?mature_acc=MIMAT0009434
mmu-miR-12205-3p	0	0	0	0	0	0	0	1	http://www.mirbase.org/cgi-bin/mature.pl?mature_acc=MIMAT0049879
mmu-miR-7118-3p	0	0	0	0	0	0	0	1	http://www.mirbase.org/cgi-bin/mature.pl?mature_acc=MIMAT0028134
mmu-miR-6942-5p	0	0	0	0	0	0	0	1	http://www.mirbase.org/cgi-bin/mature.pl?mature_acc=MIMAT0027784
mmu-miR-7038-5p	0	0	0	0	0	0	0	1	http://www.mirbase.org/cgi-bin/mature.pl?mature_acc=MIMAT0027980
mmu-miR-301b-3p	0	0	0	0	0	0	0	1	http://www.mirbase.org/cgi-bin/mature.pl?mature_acc=MIMAT0004186
mmu-miR-6985-3p	0	0	0	0	0	0	0	1	http://www.mirbase.org/cgi-bin/mature.pl?mature_acc=MIMAT0027873
mmu-miR-219a-5p	0	0	0	0	0	0	0	1	http://www.mirbase.org/cgi-bin/mature.pl?mature_acc=MIMAT0000664
mmu-miR-6986-5p	0	0	0	0	0	0	0	1	http://www.mirbase.org/cgi-bin/mature.pl?mature_acc=MIMAT0027874
mmu-miR-6913-3p	0	0	0	0	0	0	0	1	http://www.mirbase.org/cgi-bin/mature.pl?mature_acc=MIMAT0027727
mmu-miR-6933-5p	0	0	0	0	0	0	0	1	http://www.mirbase.org/cgi-bin/mature.pl?mature_acc=MIMAT0027766
mmu-miR-7026-5p	0	0	0	0	0	0	0	1	http://www.mirbase.org/cgi-bin/mature.pl?mature_acc=MIMAT0027956
mmu-miR-7211-5p	0	0	0	0	0	0	0	1	http://www.mirbase.org/cgi-bin/mature.pl?mature_acc=MIMAT0028390
mmu-miR-6938-3p	0	0	0	0	0	0	0	1	http://www.mirbase.org/cgi-bin/mature.pl?mature_acc=MIMAT0027777
mmu-miR-21c	0	0	0	0	0	0	0	1	http://www.mirbase.org/cgi-bin/mature.pl?mature_acc=MIMAT0025148
mmu-miR-6977-3p	0	0	0	0	0	0	0	1	http://www.mirbase.org/cgi-bin/mature.pl?mature_acc=MIMAT0027857
mmu-miR-504-3p	0	0	0	0	0	0	0	1	http://www.mirbase.org/cgi-bin/mature.pl?mature_acc=MIMAT0017277
mmu-miR-20b-5p	0	0	0	0	0	0	0	1	http://www.mirbase.org/cgi-bin/mature.pl?mature_acc=MIMAT0003187
mmu-miR-6915-3p	0	0	0	0	0	0	0	1	http://www.mirbase.org/cgi-bin/mature.pl?mature_acc=MIMAT0027731
mmu-miR-448-3p	0	0	0	0	0	0	0	1	http://www.mirbase.org/cgi-bin/mature.pl?mature_acc=MIMAT0001533
mmu-miR-466g	0	0	0	0	0	0	0	1	http://www.mirbase.org/cgi-bin/mature.pl?mature_acc=MIMAT0004883
mmu-miR-551b-5p	0	0	0	0	0	0	0	1	http://www.mirbase.org/cgi-bin/mature.pl?mature_acc=MIMAT0017236
mmu-miR-6959-5p	0	0	0	0	0	0	0	1	http://www.mirbase.org/cgi-bin/mature.pl?mature_acc=MIMAT0027818
mmu-miR-1966-5p	0	0	0	0	0	0	0	1	http://www.mirbase.org/cgi-bin/mature.pl?mature_acc=MIMAT0009439
mmu-miR-7668-3p	0	0	0	0	0	0	0	1	http://www.mirbase.org/cgi-bin/mature.pl?mature_acc=MIMAT0029843
mmu-miR-7081-3p	0	0	0	0	0	0	0	1	http://www.mirbase.org/cgi-bin/mature.pl?mature_acc=MIMAT0028069
mmu-miR-6959-3p	0	0	0	0	0	0	0	1	http://www.mirbase.org/cgi-bin/mature.pl?mature_acc=MIMAT0027819
mmu-miR-6909-3p	0	0	0	0	0	0	0	1	http://www.mirbase.org/cgi-bin/mature.pl?mature_acc=MIMAT0027719
mmu-miR-6987-5p	0	0	0	0	0	0	0	1	http://www.mirbase.org/cgi-bin/mature.pl?mature_acc=MIMAT0027876
mmu-miR-6941-5p	0	0	0	0	0	0	0	1	http://www.mirbase.org/cgi-bin/mature.pl?mature_acc=MIMAT0027782
mmu-miR-706	0	0	0	0	0	0	0	1	http://www.mirbase.org/cgi-bin/mature.pl?mature_acc=MIMAT0003496
mmu-miR-6971-3p	0	0	0	0	0	0	0	1	http://www.mirbase.org/cgi-bin/mature.pl?mature_acc=MIMAT0027845
mmu-miR-297b-5p	0	0	0	0	0	0	0	1	http://www.mirbase.org/cgi-bin/mature.pl?mature_acc=MIMAT0003480
mmu-miR-3091-3p	0	0	0	0	0	0	0	1	http://www.mirbase.org/cgi-bin/mature.pl?mature_acc=MIMAT0014904
mmu-miR-496a-5p	0	0	0	0	0	0	0	1	http://www.mirbase.org/cgi-bin/mature.pl?mature_acc=MIMAT0017244
mmu-miR-6970-5p	0	0	0	0	0	0	0	1	http://www.mirbase.org/cgi-bin/mature.pl?mature_acc=MIMAT0027842
mmu-miR-7062-5p	0	0	0	0	0	0	0	1	http://www.mirbase.org/cgi-bin/mature.pl?mature_acc=MIMAT0028028
mmu-miR-6954-5p	0	0	0	0	0	0	0	1	http://www.mirbase.org/cgi-bin/mature.pl?mature_acc=MIMAT0027808
mmu-miR-26a-1-3p	0	0	0	0	0	0	0	1	http://www.mirbase.org/cgi-bin/mature.pl?mature_acc=MIMAT0017020
mmu-miR-3062-5p	0	0	0	0	0	0	0	1	http://www.mirbase.org/cgi-bin/mature.pl?mature_acc=MIMAT0014830
mmu-miR-337-3p	0	0	0	0	0	0	0	1	http://www.mirbase.org/cgi-bin/mature.pl?mature_acc=MIMAT0000578
mmu-miR-6900-5p	0	0	0	0	0	0	0	1	http://www.mirbase.org/cgi-bin/mature.pl?mature_acc=MIMAT0027700
mmu-miR-679-3p	0	0	0	0	0	0	0	1	http://www.mirbase.org/cgi-bin/mature.pl?mature_acc=MIMAT0017248
mmu-miR-3070-5p	0	0	0	0	0	0	0	1	http://www.mirbase.org/cgi-bin/mature.pl?mature_acc=MIMAT0014846
mmu-miR-344i	0	0	0	0	0	0	0	1	http://www.mirbase.org/cgi-bin/mature.pl?mature_acc=MIMAT0022503
mmu-miR-540-5p	0	0	0	0	0	0	0	1	http://www.mirbase.org/cgi-bin/mature.pl?mature_acc=MIMAT0004786
mmu-miR-200a-5p	0	0	0	0	0	0	0	1	http://www.mirbase.org/cgi-bin/mature.pl?mature_acc=MIMAT0004619
mmu-miR-466i-3p	0	0	0	0	0	0	0	1	http://www.mirbase.org/cgi-bin/mature.pl?mature_acc=MIMAT0005834
mmu-miR-7068-5p	0	0	0	0	0	0	0	1	http://www.mirbase.org/cgi-bin/mature.pl?mature_acc=MIMAT0028042
mmu-miR-344e-3p	0	0	0	0	0	0	0	1	http://www.mirbase.org/cgi-bin/mature.pl?mature_acc=MIMAT0014924
mmu-miR-1932	0	0	0	0	0	0	0	1	http://www.mirbase.org/cgi-bin/mature.pl?mature_acc=MIMAT0009395
mmu-miR-6920-3p	0	0	0	0	0	0	0	1	http://www.mirbase.org/cgi-bin/mature.pl?mature_acc=MIMAT0027741
mmu-miR-6898-5p	0	0	0	0	0	0	0	1	http://www.mirbase.org/cgi-bin/mature.pl?mature_acc=MIMAT0027696
mmu-miR-7066-5p	0	0	0	0	0	0	0	1	http://www.mirbase.org/cgi-bin/mature.pl?mature_acc=MIMAT0028036
mmu-miR-5617-5p	0	0	0	0	0	0	0	1	http://www.mirbase.org/cgi-bin/mature.pl?mature_acc=MIMAT0022361
mmu-miR-7669-3p	0	0	0	0	0	0	0	1	http://www.mirbase.org/cgi-bin/mature.pl?mature_acc=MIMAT0029845
mmu-miR-6921-3p	0	0	0	0	0	0	0	1	http://www.mirbase.org/cgi-bin/mature.pl?mature_acc=MIMAT0027743
mmu-miR-6927-3p	0	0	0	0	0	0	0	1	http://www.mirbase.org/cgi-bin/mature.pl?mature_acc=MIMAT0027755
mmu-miR-7656-5p	0	0	0	0	0	0	0	1	http://www.mirbase.org/cgi-bin/mature.pl?mature_acc=MIMAT0029818
mmu-miR-653-5p	0	0	0	0	0	0	0	1	http://www.mirbase.org/cgi-bin/mature.pl?mature_acc=MIMAT0004943
mmu-miR-7211-3p	0	0	0	0	0	0	0	1	http://www.mirbase.org/cgi-bin/mature.pl?mature_acc=MIMAT0028391
mmu-miR-18a-5p	0	0	0	0	0	0	0	1	http://www.mirbase.org/cgi-bin/mature.pl?mature_acc=MIMAT0000528
mmu-miR-149-3p	0	0	0	0	0	0	0	1	http://www.mirbase.org/cgi-bin/mature.pl?mature_acc=MIMAT0016990
mmu-miR-7084-3p	0	0	0	0	0	0	0	1	http://www.mirbase.org/cgi-bin/mature.pl?mature_acc=MIMAT0028075
mmu-miR-8098	0	0	0	0	0	0	0	1	http://www.mirbase.org/cgi-bin/mature.pl?mature_acc=MIMAT0031400
mmu-miR-3058-3p	0	0	0	0	0	0	0	1	http://www.mirbase.org/cgi-bin/mature.pl?mature_acc=MIMAT0014814
mmu-miR-7679-3p	0	0	0	0	0	0	0	1	http://www.mirbase.org/cgi-bin/mature.pl?mature_acc=MIMAT0029873
mmu-miR-7075-5p	0	0	0	0	0	0	0	1	http://www.mirbase.org/cgi-bin/mature.pl?mature_acc=MIMAT0028056
mmu-miR-450b-3p	0	0	0	0	0	0	0	1	http://www.mirbase.org/cgi-bin/mature.pl?mature_acc=MIMAT0003512
mmu-miR-7664-3p	0	0	0	0	0	0	0	1	http://www.mirbase.org/cgi-bin/mature.pl?mature_acc=MIMAT0029835
mmu-miR-7055-5p	0	0	0	0	0	0	0	1	http://www.mirbase.org/cgi-bin/mature.pl?mature_acc=MIMAT0028014
mmu-miR-301b-5p	0	0	0	0	0	0	0	1	http://www.mirbase.org/cgi-bin/mature.pl?mature_acc=MIMAT0017232
mmu-miR-7647-5p	0	0	0	0	0	0	0	1	http://www.mirbase.org/cgi-bin/mature.pl?mature_acc=MIMAT0029796
mmu-miR-196b-5p	0	0	0	0	0	0	0	1	http://www.mirbase.org/cgi-bin/mature.pl?mature_acc=MIMAT0001081
mmu-miR-7054-5p	0	0	0	0	0	0	0	1	http://www.mirbase.org/cgi-bin/mature.pl?mature_acc=MIMAT0028012
mmu-miR-1b-3p	0	0	0	0	0	0	0	1	http://www.mirbase.org/cgi-bin/mature.pl?mature_acc=MIMAT0017326
mmu-miR-21a-3p	0	0	0	0	0	0	0	1	http://www.mirbase.org/cgi-bin/mature.pl?mature_acc=MIMAT0004628
mmu-miR-3475-3p	0	0	0	0	0	0	0	1	http://www.mirbase.org/cgi-bin/mature.pl?mature_acc=MIMAT0015219
mmu-miR-6966-5p	0	0	0	0	0	0	0	1	http://www.mirbase.org/cgi-bin/mature.pl?mature_acc=MIMAT0027834
mmu-miR-2137	0	0	0	0	0	0	0	1	http://www.mirbase.org/cgi-bin/mature.pl?mature_acc=MIMAT0011213
mmu-miR-1258-5p	0	0	0	0	0	0	0	1	http://www.mirbase.org/cgi-bin/mature.pl?mature_acc=MIMAT0029904
mmu-miR-542-5p	0	0	0	0	0	0	0	1	http://www.mirbase.org/cgi-bin/mature.pl?mature_acc=MIMAT0003171
mmu-miR-7084-5p	0	0	0	0	0	0	0	1	http://www.mirbase.org/cgi-bin/mature.pl?mature_acc=MIMAT0028074
mmu-miR-30f	0	0	0	0	0	0	0	1	http://www.mirbase.org/cgi-bin/mature.pl?mature_acc=MIMAT0025179
mmu-miR-802-5p	0	0	0	0	0	0	0	1	http://www.mirbase.org/cgi-bin/mature.pl?mature_acc=MIMAT0004188
mmu-miR-144-5p	0	0	0	0	0	0	0	1	http://www.mirbase.org/cgi-bin/mature.pl?mature_acc=MIMAT0016988
mmu-miR-23a-5p	0	0	0	0	0	0	0	1	http://www.mirbase.org/cgi-bin/mature.pl?mature_acc=MIMAT0017019
mmu-miR-3552	0	0	0	0	0	0	0	1	http://www.mirbase.org/cgi-bin/mature.pl?mature_acc=MIMAT0035715
mmu-miR-7033-5p	0	0	0	0	0	0	0	1	http://www.mirbase.org/cgi-bin/mature.pl?mature_acc=MIMAT0027970
mmu-miR-3064-3p	0	0	0	0	0	0	0	1	http://www.mirbase.org/cgi-bin/mature.pl?mature_acc=MIMAT0014835
mmu-miR-328-5p	0	0	0	0	0	0	0	1	http://www.mirbase.org/cgi-bin/mature.pl?mature_acc=MIMAT0017030
mmu-miR-219c-5p	0	0	0	0	0	0	0	1	http://www.mirbase.org/cgi-bin/mature.pl?mature_acc=MIMAT0029892
mmu-miR-6915-5p	0	0	0	0	0	0	0	1	http://www.mirbase.org/cgi-bin/mature.pl?mature_acc=MIMAT0027730
mmu-miR-7042-5p	0	0	0	0	0	0	0	1	http://www.mirbase.org/cgi-bin/mature.pl?mature_acc=MIMAT0027988
mmu-miR-6918-5p	0	0	0	0	0	0	0	1	http://www.mirbase.org/cgi-bin/mature.pl?mature_acc=MIMAT0027736
mmu-miR-1946b	0	0	0	0	0	0	0	1	http://www.mirbase.org/cgi-bin/mature.pl?mature_acc=MIMAT0009443
mmu-miR-302d-3p	0	0	0	0	0	0	0	1	http://www.mirbase.org/cgi-bin/mature.pl?mature_acc=MIMAT0003377
mmu-miR-6984-3p	0	0	0	0	0	0	0	1	http://www.mirbase.org/cgi-bin/mature.pl?mature_acc=MIMAT0027871
mmu-miR-3110-5p	0	0	0	0	0	0	0	1	http://www.mirbase.org/cgi-bin/mature.pl?mature_acc=MIMAT0014951
mmu-miR-702-5p	0	0	0	0	0	0	0	1	http://www.mirbase.org/cgi-bin/mature.pl?mature_acc=MIMAT0022931
mmu-miR-201-5p	0	0	0	0	0	0	0	1	http://www.mirbase.org/cgi-bin/mature.pl?mature_acc=MIMAT0000234
mmu-miR-3569-3p	0	0	0	0	0	0	0	1	http://www.mirbase.org/cgi-bin/mature.pl?mature_acc=MIMAT0029855
mmu-miR-6380	0	0	0	0	0	0	0	1	http://www.mirbase.org/cgi-bin/mature.pl?mature_acc=MIMAT0025126
mmu-miR-7046-5p	0	0	0	0	0	0	0	1	http://www.mirbase.org/cgi-bin/mature.pl?mature_acc=MIMAT0027996
mmu-miR-5709-5p	0	0	0	0	0	0	0	1	http://www.mirbase.org/cgi-bin/mature.pl?mature_acc=MIMAT0022504
mmu-miR-6929-3p	0	0	0	0	0	0	0	1	http://www.mirbase.org/cgi-bin/mature.pl?mature_acc=MIMAT0027759
mmu-miR-452-5p	0	0	0	0	0	0	0	1	http://www.mirbase.org/cgi-bin/mature.pl?mature_acc=MIMAT0001637
mmu-miR-7031-5p	0	0	0	0	0	0	0	1	http://www.mirbase.org/cgi-bin/mature.pl?mature_acc=MIMAT0027966
mmu-miR-130a-5p	0	0	0	0	0	0	0	1	http://www.mirbase.org/cgi-bin/mature.pl?mature_acc=MIMAT0016983
mmu-miR-1950	0	0	0	0	0	0	0	1	http://www.mirbase.org/cgi-bin/mature.pl?mature_acc=MIMAT0009417
mmu-miR-701-5p	0	0	0	0	0	0	0	1	http://www.mirbase.org/cgi-bin/mature.pl?mature_acc=MIMAT0003491
mmu-miR-5103	0	0	0	0	0	0	0	1	http://www.mirbase.org/cgi-bin/mature.pl?mature_acc=MIMAT0020610
mmu-miR-6965-3p	0	0	0	0	0	0	0	1	http://www.mirbase.org/cgi-bin/mature.pl?mature_acc=MIMAT0027831
mmu-miR-6968-5p	0	0	0	0	0	0	0	1	http://www.mirbase.org/cgi-bin/mature.pl?mature_acc=MIMAT0027838
mmu-miR-12193-5p	0	0	0	0	0	0	0	1	http://www.mirbase.org/cgi-bin/mature.pl?mature_acc=MIMAT0049855
mmu-miR-7040-5p	0	0	0	0	0	0	0	1	http://www.mirbase.org/cgi-bin/mature.pl?mature_acc=MIMAT0027984
mmu-miR-6955-3p	0	0	0	0	0	0	0	1	http://www.mirbase.org/cgi-bin/mature.pl?mature_acc=MIMAT0027811
mmu-miR-7036a-3p	0	0	0	0	0	0	0	1	http://www.mirbase.org/cgi-bin/mature.pl?mature_acc=MIMAT0027977
mmu-miR-6910-3p	0	0	0	0	0	0	0	1	http://www.mirbase.org/cgi-bin/mature.pl?mature_acc=MIMAT0027721
mmu-miR-1970b-5p	0	0	0	0	0	0	0	1	http://www.mirbase.org/cgi-bin/mature.pl?mature_acc=MIMAT0049843
mmu-miR-6997-3p	0	0	0	0	0	0	0	1	http://www.mirbase.org/cgi-bin/mature.pl?mature_acc=MIMAT0027897
mmu-miR-122-3p	0	0	0	0	0	0	0	1	http://www.mirbase.org/cgi-bin/mature.pl?mature_acc=MIMAT0017005
mmu-miR-3067-5p	0	0	0	0	0	0	0	1	http://www.mirbase.org/cgi-bin/mature.pl?mature_acc=MIMAT0014840
mmu-miR-144-3p	0	0	0	0	0	0	0	1	http://www.mirbase.org/cgi-bin/mature.pl?mature_acc=MIMAT0000156
mmu-miR-6916-5p	0	0	0	0	0	0	0	1	http://www.mirbase.org/cgi-bin/mature.pl?mature_acc=MIMAT0027732
mmu-miR-1197-3p	0	0	0	0	0	0	0	1	http://www.mirbase.org/cgi-bin/mature.pl?mature_acc=MIMAT0005858
mmu-miR-544-3p	0	0	0	0	0	0	0	1	http://www.mirbase.org/cgi-bin/mature.pl?mature_acc=MIMAT0004941
mmu-miR-3473f	0	0	0	0	0	0	0	1	http://www.mirbase.org/cgi-bin/mature.pl?mature_acc=MIMAT0031390
mmu-miR-5104	0	0	0	0	0	0	0	1	http://www.mirbase.org/cgi-bin/mature.pl?mature_acc=MIMAT0020611
mmu-miR-381-5p	0	0	0	0	0	0	0	1	http://www.mirbase.org/cgi-bin/mature.pl?mature_acc=MIMAT0017081
mmu-miR-7069-3p	0	0	0	0	0	0	0	1	http://www.mirbase.org/cgi-bin/mature.pl?mature_acc=MIMAT0028045
mmu-miR-3098-5p	0	0	0	0	0	0	0	1	http://www.mirbase.org/cgi-bin/mature.pl?mature_acc=MIMAT0014917
mmu-miR-219c-3p	0	0	0	0	0	0	0	1	http://www.mirbase.org/cgi-bin/mature.pl?mature_acc=MIMAT0029893
mmu-miR-7020-5p	0	0	0	0	0	0	0	1	http://www.mirbase.org/cgi-bin/mature.pl?mature_acc=MIMAT0027944
mmu-miR-541-3p	0	0	0	0	0	0	0	1	http://www.mirbase.org/cgi-bin/mature.pl?mature_acc=MIMAT0017209
mmu-miR-7067-3p	0	0	0	0	0	0	0	1	http://www.mirbase.org/cgi-bin/mature.pl?mature_acc=MIMAT0028039
mmu-miR-12187-5p	0	0	0	0	0	0	0	1	http://www.mirbase.org/cgi-bin/mature.pl?mature_acc=MIMAT0049841
mmu-miR-7671-5p	0	0	0	0	0	0	0	1	http://www.mirbase.org/cgi-bin/mature.pl?mature_acc=MIMAT0029848
mmu-miR-3102-5p	0	0	0	0	0	0	0	1	http://www.mirbase.org/cgi-bin/mature.pl?mature_acc=MIMAT0014933
mmu-miR-3077-5p	0	0	0	0	0	0	0	1	http://www.mirbase.org/cgi-bin/mature.pl?mature_acc=MIMAT0014862
mmu-miR-429-3p	0	0	0	0	0	0	0	1	http://www.mirbase.org/cgi-bin/mature.pl?mature_acc=MIMAT0001537
mmu-miR-652-5p	0	0	0	0	0	0	0	1	http://www.mirbase.org/cgi-bin/mature.pl?mature_acc=MIMAT0017260
mmu-miR-7016-5p	0	0	0	0	0	0	0	1	http://www.mirbase.org/cgi-bin/mature.pl?mature_acc=MIMAT0027936
mmu-miR-7220-3p	0	0	0	0	0	0	0	1	http://www.mirbase.org/cgi-bin/mature.pl?mature_acc=MIMAT0028409
mmu-miR-669n	0	0	0	0	0	0	0	1	http://www.mirbase.org/cgi-bin/mature.pl?mature_acc=MIMAT0009427
mmu-miR-6996-3p	0	0	0	0	0	0	0	1	http://www.mirbase.org/cgi-bin/mature.pl?mature_acc=MIMAT0027895
mmu-miR-1931	0	0	0	0	0	0	0	1	http://www.mirbase.org/cgi-bin/mature.pl?mature_acc=MIMAT0009394
mmu-miR-6982-5p	0	0	0	0	0	0	0	1	http://www.mirbase.org/cgi-bin/mature.pl?mature_acc=MIMAT0027866
mmu-miR-6943-3p	0	0	0	0	0	0	0	1	http://www.mirbase.org/cgi-bin/mature.pl?mature_acc=MIMAT0027787
mmu-miR-879-5p	0	0	0	0	0	0	0	1	http://www.mirbase.org/cgi-bin/mature.pl?mature_acc=MIMAT0004842
mmu-miR-6992-5p	0	0	0	0	0	0	0	1	http://www.mirbase.org/cgi-bin/mature.pl?mature_acc=MIMAT0027886
mmu-miR-7029-3p	0	0	0	0	0	0	0	1	http://www.mirbase.org/cgi-bin/mature.pl?mature_acc=MIMAT0027963
mmu-miR-7035-5p	0	0	0	0	0	0	0	1	http://www.mirbase.org/cgi-bin/mature.pl?mature_acc=MIMAT0027974
mmu-miR-344f-5p	0	0	0	0	0	0	0	1	http://www.mirbase.org/cgi-bin/mature.pl?mature_acc=MIMAT0014931
mmu-miR-6715-5p	0	0	0	0	0	0	0	1	http://www.mirbase.org/cgi-bin/mature.pl?mature_acc=MIMAT0029876
mmu-miR-3103-5p	0	0	0	0	0	0	0	1	http://www.mirbase.org/cgi-bin/mature.pl?mature_acc=MIMAT0014937
mmu-miR-466p-5p	0	0	0	0	0	0	0	1	http://www.mirbase.org/cgi-bin/mature.pl?mature_acc=MIMAT0014891
mmu-miR-6911-5p	0	0	0	0	0	0	0	1	http://www.mirbase.org/cgi-bin/mature.pl?mature_acc=MIMAT0027722
mmu-miR-217-3p	0	0	0	0	0	0	0	1	http://www.mirbase.org/cgi-bin/mature.pl?mature_acc=MIMAT0017072
mmu-miR-223-5p	0	0	0	0	0	0	0	1	http://www.mirbase.org/cgi-bin/mature.pl?mature_acc=MIMAT0017056
mmu-miR-194-1-3p	0	0	0	0	0	0	0	1	http://www.mirbase.org/cgi-bin/mature.pl?mature_acc=MIMAT0016999
mmu-miR-3070-2-3p	0	0	0	0	0	0	0	1	http://www.mirbase.org/cgi-bin/mature.pl?mature_acc=MIMAT0014849
mmu-miR-12199-3p	0	0	0	0	0	0	0	1	http://www.mirbase.org/cgi-bin/mature.pl?mature_acc=MIMAT0049866
mmu-miR-5627-5p	0	0	0	0	0	0	0	1	http://www.mirbase.org/cgi-bin/mature.pl?mature_acc=MIMAT0022385
mmu-miR-7034-5p	0	0	0	0	0	0	0	1	http://www.mirbase.org/cgi-bin/mature.pl?mature_acc=MIMAT0027972
mmu-miR-344d-1-5p	0	0	0	0	0	0	0	1	http://www.mirbase.org/cgi-bin/mature.pl?mature_acc=MIMAT0014819
mmu-miR-5623-5p	0	0	0	0	0	0	0	1	http://www.mirbase.org/cgi-bin/mature.pl?mature_acc=MIMAT0022373
mmu-miR-712-5p	0	0	0	0	0	0	0	1	http://www.mirbase.org/cgi-bin/mature.pl?mature_acc=MIMAT0003502
mmu-miR-6952-5p	0	0	0	0	0	0	0	1	http://www.mirbase.org/cgi-bin/mature.pl?mature_acc=MIMAT0027804
mmu-miR-1249-5p	0	0	0	0	0	0	0	1	http://www.mirbase.org/cgi-bin/mature.pl?mature_acc=MIMAT0014804
mmu-miR-3075-5p	0	0	0	0	0	0	0	1	http://www.mirbase.org/cgi-bin/mature.pl?mature_acc=MIMAT0014858
mmu-miR-7092-5p	0	0	0	0	0	0	0	1	http://www.mirbase.org/cgi-bin/mature.pl?mature_acc=MIMAT0028090
mmu-miR-7675-3p	0	0	0	0	0	0	0	1	http://www.mirbase.org/cgi-bin/mature.pl?mature_acc=MIMAT0029859
mmu-miR-6999-3p	0	0	0	0	0	0	0	1	http://www.mirbase.org/cgi-bin/mature.pl?mature_acc=MIMAT0027901
mmu-miR-7687-5p	0	0	0	0	0	0	0	1	http://www.mirbase.org/cgi-bin/mature.pl?mature_acc=MIMAT0029902
mmu-miR-503-5p	0	0	0	0	0	0	0	1	http://www.mirbase.org/cgi-bin/mature.pl?mature_acc=MIMAT0003188
mmu-miR-7000-3p	0	0	0	0	0	0	0	1	http://www.mirbase.org/cgi-bin/mature.pl?mature_acc=MIMAT0027903
mmu-miR-467e-3p	0	0	0	0	0	0	0	1	http://www.mirbase.org/cgi-bin/mature.pl?mature_acc=MIMAT0005294
mmu-miR-669c-3p	0	0	0	0	0	0	0	1	http://www.mirbase.org/cgi-bin/mature.pl?mature_acc=MIMAT0017253
mmu-miR-344d-2-5p	0	0	0	0	0	0	0	1	http://www.mirbase.org/cgi-bin/mature.pl?mature_acc=MIMAT0014961
mmu-miR-7071-3p	0	0	0	0	0	0	0	1	http://www.mirbase.org/cgi-bin/mature.pl?mature_acc=MIMAT0028049
mmu-miR-802-3p	0	0	0	0	0	0	0	1	http://www.mirbase.org/cgi-bin/mature.pl?mature_acc=MIMAT0017240
mmu-miR-6962-5p	0	0	0	0	0	0	0	1	http://www.mirbase.org/cgi-bin/mature.pl?mature_acc=MIMAT0027824
mmu-miR-6897-5p	0	0	0	0	0	0	0	1	http://www.mirbase.org/cgi-bin/mature.pl?mature_acc=MIMAT0027694
mmu-miR-33-3p	0	0	0	0	0	0	0	1	http://www.mirbase.org/cgi-bin/mature.pl?mature_acc=MIMAT0004666
mmu-miR-7237-3p	0	0	0	0	0	0	0	1	http://www.mirbase.org/cgi-bin/mature.pl?mature_acc=MIMAT0028443
mmu-miR-1668	0	0	0	0	0	0	0	1	http://www.mirbase.org/cgi-bin/mature.pl?mature_acc=MIMAT0031414
mmu-miR-7667-3p	0	0	0	0	0	0	0	1	http://www.mirbase.org/cgi-bin/mature.pl?mature_acc=MIMAT0029841
mmu-miR-7039-5p	0	0	0	0	0	0	0	1	http://www.mirbase.org/cgi-bin/mature.pl?mature_acc=MIMAT0027982
mmu-miR-6990-5p	0	0	0	0	0	0	0	1	http://www.mirbase.org/cgi-bin/mature.pl?mature_acc=MIMAT0027882
mmu-miR-466k	0	0	0	0	0	0	0	1	http://www.mirbase.org/cgi-bin/mature.pl?mature_acc=MIMAT0005845
mmu-miR-1948-3p	0	0	0	0	0	0	0	1	http://www.mirbase.org/cgi-bin/mature.pl?mature_acc=MIMAT0009415
mmu-miR-6908-3p	0	0	0	0	0	0	0	1	http://www.mirbase.org/cgi-bin/mature.pl?mature_acc=MIMAT0027717
mmu-miR-6946-5p	0	0	0	0	0	0	0	1	http://www.mirbase.org/cgi-bin/mature.pl?mature_acc=MIMAT0027792
mmu-miR-7669-5p	0	0	0	0	0	0	0	1	http://www.mirbase.org/cgi-bin/mature.pl?mature_acc=MIMAT0029844
mmu-miR-192-3p	0	0	0	0	0	0	0	1	http://www.mirbase.org/cgi-bin/mature.pl?mature_acc=MIMAT0017012
mmu-miR-6976-5p	0	0	0	0	0	0	0	1	http://www.mirbase.org/cgi-bin/mature.pl?mature_acc=MIMAT0027854
mmu-miR-7656-3p	0	0	0	0	0	0	0	1	http://www.mirbase.org/cgi-bin/mature.pl?mature_acc=MIMAT0029819
mmu-miR-3083b-5p	0	0	0	0	0	0	0	1	http://www.mirbase.org/cgi-bin/mature.pl?mature_acc=MIMAT0049846
mmu-miR-6943-5p	0	0	0	0	0	0	0	1	http://www.mirbase.org/cgi-bin/mature.pl?mature_acc=MIMAT0027786
mmu-miR-106a-5p	0	0	0	0	0	0	0	1	http://www.mirbase.org/cgi-bin/mature.pl?mature_acc=MIMAT0000385
mmu-miR-6951-5p	0	0	0	0	0	0	0	1	http://www.mirbase.org/cgi-bin/mature.pl?mature_acc=MIMAT0027802
mmu-miR-7014-5p	0	0	0	0	0	0	0	1	http://www.mirbase.org/cgi-bin/mature.pl?mature_acc=MIMAT0027932
mmu-miR-3087-5p	0	0	0	0	0	0	0	1	http://www.mirbase.org/cgi-bin/mature.pl?mature_acc=MIMAT0014895
mmu-miR-7651-5p	0	0	0	0	0	0	0	1	http://www.mirbase.org/cgi-bin/mature.pl?mature_acc=MIMAT0029804
mmu-miR-6906-5p	0	0	0	0	0	0	0	1	http://www.mirbase.org/cgi-bin/mature.pl?mature_acc=MIMAT0027712
mmu-miR-6975-3p	0	0	0	0	0	0	0	1	http://www.mirbase.org/cgi-bin/mature.pl?mature_acc=MIMAT0027853
mmu-miR-1927	0	0	0	0	0	0	0	1	http://www.mirbase.org/cgi-bin/mature.pl?mature_acc=MIMAT0009390
mmu-miR-7672-3p	0	0	0	0	0	0	0	1	http://www.mirbase.org/cgi-bin/mature.pl?mature_acc=MIMAT0029851
mmu-miR-7012-5p	0	0	0	0	0	0	0	1	http://www.mirbase.org/cgi-bin/mature.pl?mature_acc=MIMAT0027928
mmu-miR-495-5p	0	0	0	0	0	0	0	1	http://www.mirbase.org/cgi-bin/mature.pl?mature_acc=MIMAT0017249
mmu-miR-8118	0	0	0	0	0	0	0	1	http://www.mirbase.org/cgi-bin/mature.pl?mature_acc=MIMAT0031424
mmu-miR-147-3p	0	0	0	0	0	0	0	1	http://www.mirbase.org/cgi-bin/mature.pl?mature_acc=MIMAT0004857
mmu-miR-6910-5p	0	0	0	0	0	0	0	1	http://www.mirbase.org/cgi-bin/mature.pl?mature_acc=MIMAT0027720
mmu-miR-3108-3p	0	0	0	0	0	0	0	1	http://www.mirbase.org/cgi-bin/mature.pl?mature_acc=MIMAT0014948
mmu-miR-6926-3p	0	0	0	0	0	0	0	1	http://www.mirbase.org/cgi-bin/mature.pl?mature_acc=MIMAT0027753
mmu-miR-7677-3p	0	0	0	0	0	0	0	1	http://www.mirbase.org/cgi-bin/mature.pl?mature_acc=MIMAT0029869
mmu-miR-7008-3p	0	0	0	0	0	0	0	1	http://www.mirbase.org/cgi-bin/mature.pl?mature_acc=MIMAT0027921
mmu-miR-450b-5p	0	0	0	0	0	0	0	1	http://www.mirbase.org/cgi-bin/mature.pl?mature_acc=MIMAT0003511
mmu-miR-8105	0	0	0	0	0	0	0	1	http://www.mirbase.org/cgi-bin/mature.pl?mature_acc=MIMAT0031409
mmu-miR-8092	0	0	0	0	0	0	0	1	http://www.mirbase.org/cgi-bin/mature.pl?mature_acc=MIMAT0031393
mmu-miR-6985-5p	0	0	0	0	0	0	0	1	http://www.mirbase.org/cgi-bin/mature.pl?mature_acc=MIMAT0027872
mmu-miR-7665-5p	0	0	0	0	0	0	0	1	http://www.mirbase.org/cgi-bin/mature.pl?mature_acc=MIMAT0029836
mmu-miR-7042-3p	0	0	0	0	0	0	0	1	http://www.mirbase.org/cgi-bin/mature.pl?mature_acc=MIMAT0027989
mmu-miR-12192-5p	0	0	0	0	0	0	0	1	http://www.mirbase.org/cgi-bin/mature.pl?mature_acc=MIMAT0049854
mmu-miR-7054-3p	0	0	0	0	0	0	0	1	http://www.mirbase.org/cgi-bin/mature.pl?mature_acc=MIMAT0028013
mmu-miR-216b-3p	0	0	0	0	0	0	0	1	http://www.mirbase.org/cgi-bin/mature.pl?mature_acc=MIMAT0017233
mmu-miR-5625-3p	0	0	0	0	0	0	0	1	http://www.mirbase.org/cgi-bin/mature.pl?mature_acc=MIMAT0022380
mmu-miR-181d-3p	0	0	0	0	0	0	0	1	http://www.mirbase.org/cgi-bin/mature.pl?mature_acc=MIMAT0017264
mmu-miR-7028-3p	0	0	0	0	0	0	0	1	http://www.mirbase.org/cgi-bin/mature.pl?mature_acc=MIMAT0027961
mmu-miR-7022-5p	0	0	0	0	0	0	0	1	http://www.mirbase.org/cgi-bin/mature.pl?mature_acc=MIMAT0027948
mmu-miR-6239	0	0	0	0	0	0	0	1	http://www.mirbase.org/cgi-bin/mature.pl?mature_acc=MIMAT0024860
mmu-miR-346-3p	0	0	0	0	0	0	0	1	http://www.mirbase.org/cgi-bin/mature.pl?mature_acc=MIMAT0017039
mmu-miR-6903-3p	0	0	0	0	0	0	0	1	http://www.mirbase.org/cgi-bin/mature.pl?mature_acc=MIMAT0027707
mmu-miR-3109-3p	0	0	0	0	0	0	0	1	http://www.mirbase.org/cgi-bin/mature.pl?mature_acc=MIMAT0014950
mmu-miR-7078-3p	0	0	0	0	0	0	0	1	http://www.mirbase.org/cgi-bin/mature.pl?mature_acc=MIMAT0028063
mmu-miR-344h-5p	0	0	0	0	0	0	0	1	http://www.mirbase.org/cgi-bin/mature.pl?mature_acc=MIMAT0022383
mmu-miR-599	0	0	0	0	0	0	0	1	http://www.mirbase.org/cgi-bin/mature.pl?mature_acc=MIMAT0012772
mmu-miR-344e-5p	0	0	0	0	0	0	0	1	http://www.mirbase.org/cgi-bin/mature.pl?mature_acc=MIMAT0014923
mmu-miR-3113-5p	0	0	0	0	0	0	0	1	http://www.mirbase.org/cgi-bin/mature.pl?mature_acc=MIMAT0014959
mmu-miR-3971	0	0	0	0	0	0	0	1	http://www.mirbase.org/cgi-bin/mature.pl?mature_acc=MIMAT0019356
mmu-miR-7022-3p	0	0	0	0	0	0	0	1	http://www.mirbase.org/cgi-bin/mature.pl?mature_acc=MIMAT0027949
mmu-miR-1903	0	0	0	0	0	0	0	1	http://www.mirbase.org/cgi-bin/mature.pl?mature_acc=MIMAT0007868
mmu-miR-6923-5p	0	0	0	0	0	0	0	1	http://www.mirbase.org/cgi-bin/mature.pl?mature_acc=MIMAT0027746
mmu-miR-1954	0	0	0	0	0	0	0	1	http://www.mirbase.org/cgi-bin/mature.pl?mature_acc=MIMAT0009425
mmu-miR-7661-3p	0	0	0	0	0	0	0	1	http://www.mirbase.org/cgi-bin/mature.pl?mature_acc=MIMAT0029829
mmu-miR-6983-5p	0	0	0	0	0	0	0	1	http://www.mirbase.org/cgi-bin/mature.pl?mature_acc=MIMAT0027868
mmu-miR-3620-3p	0	0	0	0	0	0	0	1	http://www.mirbase.org/cgi-bin/mature.pl?mature_acc=MIMAT0029879
mmu-miR-8119	0	0	0	0	0	0	0	1	http://www.mirbase.org/cgi-bin/mature.pl?mature_acc=MIMAT0031425
mmu-miR-6361	0	0	0	0	0	0	0	1	http://www.mirbase.org/cgi-bin/mature.pl?mature_acc=MIMAT0025104
mmu-miR-6366	0	0	0	0	0	0	0	1	http://www.mirbase.org/cgi-bin/mature.pl?mature_acc=MIMAT0025110
mmu-miR-7072-5p	0	0	0	0	0	0	0	1	http://www.mirbase.org/cgi-bin/mature.pl?mature_acc=MIMAT0028050
mmu-miR-155-3p	0	0	0	0	0	0	0	1	http://www.mirbase.org/cgi-bin/mature.pl?mature_acc=MIMAT0016993
mmu-miR-7016-3p	0	0	0	0	0	0	0	1	http://www.mirbase.org/cgi-bin/mature.pl?mature_acc=MIMAT0027937
mmu-miR-3082-5p	0	0	0	0	0	0	0	1	http://www.mirbase.org/cgi-bin/mature.pl?mature_acc=MIMAT0014872
mmu-miR-7033-3p	0	0	0	0	0	0	0	1	http://www.mirbase.org/cgi-bin/mature.pl?mature_acc=MIMAT0027971
mmu-miR-6381	0	0	0	0	0	0	0	1	http://www.mirbase.org/cgi-bin/mature.pl?mature_acc=MIMAT0025127
mmu-miR-876-5p	0	0	0	0	0	0	0	1	http://www.mirbase.org/cgi-bin/mature.pl?mature_acc=MIMAT0004854
mmu-miR-7670-3p	0	0	0	0	0	0	0	1	http://www.mirbase.org/cgi-bin/mature.pl?mature_acc=MIMAT0029847
mmu-miR-5107-5p	0	0	0	0	0	0	0	1	http://www.mirbase.org/cgi-bin/mature.pl?mature_acc=MIMAT0020615
mmu-miR-511-5p	0	0	0	0	0	0	0	1	http://www.mirbase.org/cgi-bin/mature.pl?mature_acc=MIMAT0004940
mmu-miR-1199-3p	0	0	0	0	0	0	0	1	http://www.mirbase.org/cgi-bin/mature.pl?mature_acc=MIMAT0017333
mmu-miR-6925-5p	0	0	0	0	0	0	0	1	http://www.mirbase.org/cgi-bin/mature.pl?mature_acc=MIMAT0027750
mmu-miR-741-5p	0	0	0	0	0	0	0	1	http://www.mirbase.org/cgi-bin/mature.pl?mature_acc=MIMAT0017262
mmu-miR-6414	0	0	0	0	0	0	0	1	http://www.mirbase.org/cgi-bin/mature.pl?mature_acc=MIMAT0025168
mmu-miR-1190	0	0	0	0	0	0	0	1	http://www.mirbase.org/cgi-bin/mature.pl?mature_acc=MIMAT0005847
mmu-miR-467h	0	0	0	0	0	0	0	1	http://www.mirbase.org/cgi-bin/mature.pl?mature_acc=MIMAT0005855
mmu-miR-5710	0	0	0	0	0	0	0	1	http://www.mirbase.org/cgi-bin/mature.pl?mature_acc=MIMAT0022505
mmu-miR-6360	0	0	0	0	0	0	0	1	http://www.mirbase.org/cgi-bin/mature.pl?mature_acc=MIMAT0025103
mmu-miR-28b	0	0	0	0	0	0	0	1	http://www.mirbase.org/cgi-bin/mature.pl?mature_acc=MIMAT0019354
mmu-miR-6937-3p	0	0	0	0	0	0	0	1	http://www.mirbase.org/cgi-bin/mature.pl?mature_acc=MIMAT0027775
mmu-miR-6367	0	0	0	0	0	0	0	1	http://www.mirbase.org/cgi-bin/mature.pl?mature_acc=MIMAT0025111
mmu-miR-1258-3p	0	0	0	0	0	0	0	1	http://www.mirbase.org/cgi-bin/mature.pl?mature_acc=MIMAT0029905
mmu-miR-7682-5p	0	0	0	0	0	0	0	1	http://www.mirbase.org/cgi-bin/mature.pl?mature_acc=MIMAT0029884
mmu-miR-201-3p	0	0	0	0	0	0	0	1	http://www.mirbase.org/cgi-bin/mature.pl?mature_acc=MIMAT0017001
mmu-miR-3069-3p	0	0	0	0	0	0	0	1	http://www.mirbase.org/cgi-bin/mature.pl?mature_acc=MIMAT0014845
mmu-miR-760-5p	0	0	0	0	0	0	0	1	http://www.mirbase.org/cgi-bin/mature.pl?mature_acc=MIMAT0017245
mmu-miR-6403	0	0	0	0	0	0	0	1	http://www.mirbase.org/cgi-bin/mature.pl?mature_acc=MIMAT0025155
mmu-miR-6340	0	0	0	0	0	0	0	1	http://www.mirbase.org/cgi-bin/mature.pl?mature_acc=MIMAT0025083
mmu-miR-6901-5p	0	0	0	0	0	0	0	1	http://www.mirbase.org/cgi-bin/mature.pl?mature_acc=MIMAT0027702
mmu-miR-6981-3p	0	0	0	0	0	0	0	1	http://www.mirbase.org/cgi-bin/mature.pl?mature_acc=MIMAT0027865
mmu-miR-1904	0	0	0	0	0	0	0	1	http://www.mirbase.org/cgi-bin/mature.pl?mature_acc=MIMAT0007874
mmu-miR-1941-3p	0	0	0	0	0	0	0	1	http://www.mirbase.org/cgi-bin/mature.pl?mature_acc=MIMAT0009406
mmu-miR-3073b-3p	0	0	0	0	0	0	0	1	http://www.mirbase.org/cgi-bin/mature.pl?mature_acc=MIMAT0022376
mmu-miR-494-5p	0	0	0	0	0	0	0	1	http://www.mirbase.org/cgi-bin/mature.pl?mature_acc=MIMAT0017215
mmu-miR-7011-3p	0	0	0	0	0	0	0	1	http://www.mirbase.org/cgi-bin/mature.pl?mature_acc=MIMAT0027927
mmu-miR-3544-5p	0	0	0	0	0	0	0	1	http://www.mirbase.org/cgi-bin/mature.pl?mature_acc=MIMAT0022353
mmu-miR-7222-3p	0	0	0	0	0	0	0	1	http://www.mirbase.org/cgi-bin/mature.pl?mature_acc=MIMAT0028413
mmu-miR-678	0	0	0	0	0	0	0	1	http://www.mirbase.org/cgi-bin/mature.pl?mature_acc=MIMAT0003452
mmu-miR-7088-5p	0	0	0	0	0	0	0	1	http://www.mirbase.org/cgi-bin/mature.pl?mature_acc=MIMAT0028082
mmu-miR-3079-5p	0	0	0	0	0	0	0	1	http://www.mirbase.org/cgi-bin/mature.pl?mature_acc=MIMAT0014866
mmu-miR-3075-3p	0	0	0	0	0	0	0	1	http://www.mirbase.org/cgi-bin/mature.pl?mature_acc=MIMAT0014859
mmu-miR-6379	0	0	0	0	0	0	0	1	http://www.mirbase.org/cgi-bin/mature.pl?mature_acc=MIMAT0025125
mmu-miR-302b-3p	0	0	0	0	0	0	0	1	http://www.mirbase.org/cgi-bin/mature.pl?mature_acc=MIMAT0003374
mmu-miR-7007-3p	0	0	0	0	0	0	0	1	http://www.mirbase.org/cgi-bin/mature.pl?mature_acc=MIMAT0027919
mmu-miR-6905-3p	0	0	0	0	0	0	0	1	http://www.mirbase.org/cgi-bin/mature.pl?mature_acc=MIMAT0027711
mmu-miR-326-5p	0	0	0	0	0	0	0	1	http://www.mirbase.org/cgi-bin/mature.pl?mature_acc=MIMAT0017027
mmu-miR-196a-1-3p	0	0	0	0	0	0	0	1	http://www.mirbase.org/cgi-bin/mature.pl?mature_acc=MIMAT0017013
mmu-miR-12191-5p	0	0	0	0	0	0	0	1	http://www.mirbase.org/cgi-bin/mature.pl?mature_acc=MIMAT0049850
mmu-miR-5136	0	0	0	0	0	0	0	1	http://www.mirbase.org/cgi-bin/mature.pl?mature_acc=MIMAT0020647
mmu-miR-6349	0	0	0	0	0	0	0	1	http://www.mirbase.org/cgi-bin/mature.pl?mature_acc=MIMAT0025092
mmu-miR-3966	0	0	0	0	0	0	0	1	http://www.mirbase.org/cgi-bin/mature.pl?mature_acc=MIMAT0019350
mmu-miR-7093-5p	0	0	0	0	0	0	0	1	http://www.mirbase.org/cgi-bin/mature.pl?mature_acc=MIMAT0028092
mmu-miR-7060-3p	0	0	0	0	0	0	0	1	http://www.mirbase.org/cgi-bin/mature.pl?mature_acc=MIMAT0028025
mmu-miR-7214-3p	0	0	0	0	0	0	0	1	http://www.mirbase.org/cgi-bin/mature.pl?mature_acc=MIMAT0028397
mmu-miR-6917-3p	0	0	0	0	0	0	0	1	http://www.mirbase.org/cgi-bin/mature.pl?mature_acc=MIMAT0027735
mmu-miR-764-3p	0	0	0	0	0	0	0	1	http://www.mirbase.org/cgi-bin/mature.pl?mature_acc=MIMAT0003895
mmu-miR-1893	0	0	0	0	0	0	0	1	http://www.mirbase.org/cgi-bin/mature.pl?mature_acc=MIMAT0007879
mmu-miR-6368	0	0	0	0	0	0	0	1	http://www.mirbase.org/cgi-bin/mature.pl?mature_acc=MIMAT0025112
mmu-miR-291a-5p	0	0	0	0	0	0	0	1	http://www.mirbase.org/cgi-bin/mature.pl?mature_acc=MIMAT0000367
mmu-miR-7216-3p	0	0	0	0	0	0	0	1	http://www.mirbase.org/cgi-bin/mature.pl?mature_acc=MIMAT0028401
mmu-miR-293-3p	0	0	0	0	0	0	0	1	http://www.mirbase.org/cgi-bin/mature.pl?mature_acc=MIMAT0000371
mmu-miR-6396	0	0	0	0	0	0	0	1	http://www.mirbase.org/cgi-bin/mature.pl?mature_acc=MIMAT0025147
mmu-miR-7224-5p	0	0	0	0	0	0	0	1	http://www.mirbase.org/cgi-bin/mature.pl?mature_acc=MIMAT0028416
mmu-miR-5619-5p	0	0	0	0	0	0	0	1	http://www.mirbase.org/cgi-bin/mature.pl?mature_acc=MIMAT0022365
mmu-miR-7053-5p	0	0	0	0	0	0	0	1	http://www.mirbase.org/cgi-bin/mature.pl?mature_acc=MIMAT0028010
mmu-miR-1191b-3p	0	0	0	0	0	0	0	1	http://www.mirbase.org/cgi-bin/mature.pl?mature_acc=MIMAT0029867
mmu-miR-7086-5p	0	0	0	0	0	0	0	1	http://www.mirbase.org/cgi-bin/mature.pl?mature_acc=MIMAT0028078
mmu-miR-6998-3p	0	0	0	0	0	0	0	1	http://www.mirbase.org/cgi-bin/mature.pl?mature_acc=MIMAT0027899
mmu-miR-7051-5p	0	0	0	0	0	0	0	1	http://www.mirbase.org/cgi-bin/mature.pl?mature_acc=MIMAT0028006
mmu-miR-7215-3p	0	0	0	0	0	0	0	1	http://www.mirbase.org/cgi-bin/mature.pl?mature_acc=MIMAT0028399
mmu-miR-6936-3p	0	0	0	0	0	0	0	1	http://www.mirbase.org/cgi-bin/mature.pl?mature_acc=MIMAT0027773
mmu-miR-8108	0	0	0	0	0	0	0	1	http://www.mirbase.org/cgi-bin/mature.pl?mature_acc=MIMAT0031413
mmu-miR-344c-5p	0	0	0	0	0	0	0	1	http://www.mirbase.org/cgi-bin/mature.pl?mature_acc=MIMAT0014927
mmu-miR-6949-3p	0	0	0	0	0	0	0	1	http://www.mirbase.org/cgi-bin/mature.pl?mature_acc=MIMAT0027799
mmu-miR-691	0	0	0	0	0	0	0	1	http://www.mirbase.org/cgi-bin/mature.pl?mature_acc=MIMAT0003470
mmu-miR-5617-3p	0	0	0	0	0	0	0	1	http://www.mirbase.org/cgi-bin/mature.pl?mature_acc=MIMAT0022362
mmu-miR-695	0	0	0	0	0	0	0	1	http://www.mirbase.org/cgi-bin/mature.pl?mature_acc=MIMAT0003481
mmu-miR-7045-3p	0	0	0	0	0	0	0	1	http://www.mirbase.org/cgi-bin/mature.pl?mature_acc=MIMAT0027995
mmu-miR-12201-5p	0	0	0	0	0	0	0	1	http://www.mirbase.org/cgi-bin/mature.pl?mature_acc=MIMAT0049869
mmu-miR-7000-5p	0	0	0	0	0	0	0	1	http://www.mirbase.org/cgi-bin/mature.pl?mature_acc=MIMAT0027902
mmu-miR-7223-3p	0	0	0	0	0	0	0	1	http://www.mirbase.org/cgi-bin/mature.pl?mature_acc=MIMAT0028415
mmu-miR-12206-5p	0	0	0	0	0	0	0	1	http://www.mirbase.org/cgi-bin/mature.pl?mature_acc=MIMAT0049880
mmu-miR-7683-3p	0	0	0	0	0	0	0	1	http://www.mirbase.org/cgi-bin/mature.pl?mature_acc=MIMAT0029887
mmu-miR-1970	0	0	0	0	0	0	0	1	http://www.mirbase.org/cgi-bin/mature.pl?mature_acc=MIMAT0009444
mmu-miR-465b-3p	0	0	0	0	0	0	0	1	http://www.mirbase.org/cgi-bin/mature.pl?mature_acc=MIMAT0004872
mmu-miR-7026-3p	0	0	0	0	0	0	0	1	http://www.mirbase.org/cgi-bin/mature.pl?mature_acc=MIMAT0027957
mmu-miR-6897-3p	0	0	0	0	0	0	0	1	http://www.mirbase.org/cgi-bin/mature.pl?mature_acc=MIMAT0027695
mmu-miR-669d-2-3p	0	0	0	0	0	0	0	1	http://www.mirbase.org/cgi-bin/mature.pl?mature_acc=MIMAT0014884
mmu-miR-6969-3p	0	0	0	0	0	0	0	1	http://www.mirbase.org/cgi-bin/mature.pl?mature_acc=MIMAT0027841
mmu-miR-8094	0	0	0	0	0	0	0	1	http://www.mirbase.org/cgi-bin/mature.pl?mature_acc=MIMAT0031395
mmu-miR-20b-3p	0	0	0	0	0	0	0	1	http://www.mirbase.org/cgi-bin/mature.pl?mature_acc=MIMAT0004788
mmu-miR-6925-3p	0	0	0	0	0	0	0	1	http://www.mirbase.org/cgi-bin/mature.pl?mature_acc=MIMAT0027751
mmu-miR-6382	0	0	0	0	0	0	0	1	http://www.mirbase.org/cgi-bin/mature.pl?mature_acc=MIMAT0025128
mmu-miR-449c-3p	0	0	0	0	0	0	0	1	http://www.mirbase.org/cgi-bin/mature.pl?mature_acc=MIMAT0022715
mmu-miR-1896	0	0	0	0	0	0	0	1	http://www.mirbase.org/cgi-bin/mature.pl?mature_acc=MIMAT0007873
mmu-miR-7227-5p	0	0	0	0	0	0	0	1	http://www.mirbase.org/cgi-bin/mature.pl?mature_acc=MIMAT0028422
mmu-miR-3108-5p	0	0	0	0	0	0	0	1	http://www.mirbase.org/cgi-bin/mature.pl?mature_acc=MIMAT0014947
mmu-miR-7053-3p	0	0	0	0	0	0	0	1	http://www.mirbase.org/cgi-bin/mature.pl?mature_acc=MIMAT0028011
mmu-miR-1907	0	0	0	0	0	0	0	1	http://www.mirbase.org/cgi-bin/mature.pl?mature_acc=MIMAT0007876
mmu-miR-141-5p	0	0	0	0	0	0	0	1	http://www.mirbase.org/cgi-bin/mature.pl?mature_acc=MIMAT0004533
mmu-miR-3969	0	0	0	0	0	0	0	1	http://www.mirbase.org/cgi-bin/mature.pl?mature_acc=MIMAT0019353
mmu-miR-6930-3p	0	0	0	0	0	0	0	1	http://www.mirbase.org/cgi-bin/mature.pl?mature_acc=MIMAT0027761
mmu-miR-6375	0	0	0	0	0	0	0	1	http://www.mirbase.org/cgi-bin/mature.pl?mature_acc=MIMAT0025119
mmu-miR-12181-3p	0	0	0	0	0	0	0	1	http://www.mirbase.org/cgi-bin/mature.pl?mature_acc=MIMAT0049827
mmu-miR-3106-3p	0	0	0	0	0	0	0	1	http://www.mirbase.org/cgi-bin/mature.pl?mature_acc=MIMAT0014818
mmu-miR-449b	0	0	0	0	0	0	0	1	http://www.mirbase.org/cgi-bin/mature.pl?mature_acc=MIMAT0005447
mmu-miR-880-5p	0	0	0	0	0	0	0	1	http://www.mirbase.org/cgi-bin/mature.pl?mature_acc=MIMAT0017266
mmu-miR-10b-3p	0	0	0	0	0	0	0	1	http://www.mirbase.org/cgi-bin/mature.pl?mature_acc=MIMAT0004538
mmu-miR-5620-3p	0	0	0	0	0	0	0	1	http://www.mirbase.org/cgi-bin/mature.pl?mature_acc=MIMAT0022368
mmu-miR-7651-3p	0	0	0	0	0	0	0	1	http://www.mirbase.org/cgi-bin/mature.pl?mature_acc=MIMAT0029805
mmu-miR-7681-5p	0	0	0	0	0	0	0	1	http://www.mirbase.org/cgi-bin/mature.pl?mature_acc=MIMAT0029882
mmu-miR-7036b-3p	0	0	0	0	0	0	0	1	http://www.mirbase.org/cgi-bin/mature.pl?mature_acc=MIMAT0029809
mmu-miR-742-5p	0	0	0	0	0	0	0	1	http://www.mirbase.org/cgi-bin/mature.pl?mature_acc=MIMAT0004838
mmu-miR-6362	0	0	0	0	0	0	0	1	http://www.mirbase.org/cgi-bin/mature.pl?mature_acc=MIMAT0025106
mmu-miR-6942-3p	0	0	0	0	0	0	0	1	http://www.mirbase.org/cgi-bin/mature.pl?mature_acc=MIMAT0027785
mmu-miR-1911-5p	0	0	0	0	0	0	0	1	http://www.mirbase.org/cgi-bin/mature.pl?mature_acc=MIMAT0048643
mmu-miR-7217-5p	0	0	0	0	0	0	0	1	http://www.mirbase.org/cgi-bin/mature.pl?mature_acc=MIMAT0028402
mmu-miR-6355	0	0	0	0	0	0	0	1	http://www.mirbase.org/cgi-bin/mature.pl?mature_acc=MIMAT0025098
mmu-miR-665-5p	0	0	0	0	0	0	0	1	http://www.mirbase.org/cgi-bin/mature.pl?mature_acc=MIMAT0017238
mmu-miR-7674-3p	0	0	0	0	0	0	0	1	http://www.mirbase.org/cgi-bin/mature.pl?mature_acc=MIMAT0029857
mmu-miR-6921-5p	0	0	0	0	0	0	0	1	http://www.mirbase.org/cgi-bin/mature.pl?mature_acc=MIMAT0027742
mmu-miR-6946-3p	0	0	0	0	0	0	0	1	http://www.mirbase.org/cgi-bin/mature.pl?mature_acc=MIMAT0027793
mmu-miR-7239-5p	0	0	0	0	0	0	0	1	http://www.mirbase.org/cgi-bin/mature.pl?mature_acc=MIMAT0028446
mmu-miR-466o-3p	0	0	0	0	0	0	0	1	http://www.mirbase.org/cgi-bin/mature.pl?mature_acc=MIMAT0014886
mmu-miR-6924-5p	0	0	0	0	0	0	0	1	http://www.mirbase.org/cgi-bin/mature.pl?mature_acc=MIMAT0027748
mmu-miR-590-5p	0	0	0	0	0	0	0	1	http://www.mirbase.org/cgi-bin/mature.pl?mature_acc=MIMAT0004895
mmu-miR-5106	0	0	0	0	0	0	0	1	http://www.mirbase.org/cgi-bin/mature.pl?mature_acc=MIMAT0020613
mmu-miR-6971-5p	0	0	0	0	0	0	0	1	http://www.mirbase.org/cgi-bin/mature.pl?mature_acc=MIMAT0027844
mmu-miR-6416-5p	0	0	0	0	0	0	0	1	http://www.mirbase.org/cgi-bin/mature.pl?mature_acc=MIMAT0025170
mmu-miR-6338	0	0	0	0	0	0	0	1	http://www.mirbase.org/cgi-bin/mature.pl?mature_acc=MIMAT0025081
mmu-miR-1192	0	0	0	0	0	0	0	1	http://www.mirbase.org/cgi-bin/mature.pl?mature_acc=MIMAT0005850
mmu-miR-3099-5p	0	0	0	0	0	0	0	1	http://www.mirbase.org/cgi-bin/mature.pl?mature_acc=MIMAT0014815
mmu-miR-7010-3p	0	0	0	0	0	0	0	1	http://www.mirbase.org/cgi-bin/mature.pl?mature_acc=MIMAT0027925
mmu-miR-669g	0	0	0	0	0	0	0	1	http://www.mirbase.org/cgi-bin/mature.pl?mature_acc=MIMAT0005832
mmu-miR-1905	0	0	0	0	0	0	0	1	http://www.mirbase.org/cgi-bin/mature.pl?mature_acc=MIMAT0007866
mmu-miR-7231-3p	0	0	0	0	0	0	0	1	http://www.mirbase.org/cgi-bin/mature.pl?mature_acc=MIMAT0028431
mmu-miR-7236-3p	0	0	0	0	0	0	0	1	http://www.mirbase.org/cgi-bin/mature.pl?mature_acc=MIMAT0028441
mmu-miR-489-3p	0	0	0	0	0	0	0	1	http://www.mirbase.org/cgi-bin/mature.pl?mature_acc=MIMAT0003112
mmu-miR-6978-5p	0	0	0	0	0	0	0	1	http://www.mirbase.org/cgi-bin/mature.pl?mature_acc=MIMAT0027858
mmu-miR-6932-5p	0	0	0	0	0	0	0	1	http://www.mirbase.org/cgi-bin/mature.pl?mature_acc=MIMAT0027764
mmu-miR-7654-3p	0	0	0	0	0	0	0	1	http://www.mirbase.org/cgi-bin/mature.pl?mature_acc=MIMAT0029815
mmu-miR-302b-5p	0	0	0	0	0	0	0	1	http://www.mirbase.org/cgi-bin/mature.pl?mature_acc=MIMAT0003373
mmu-miR-7027-5p	0	0	0	0	0	0	0	1	http://www.mirbase.org/cgi-bin/mature.pl?mature_acc=MIMAT0027958
mmu-miR-7050-3p	0	0	0	0	0	0	0	1	http://www.mirbase.org/cgi-bin/mature.pl?mature_acc=MIMAT0028005
mmu-miR-3092-5p	0	0	0	0	0	0	0	1	http://www.mirbase.org/cgi-bin/mature.pl?mature_acc=MIMAT0014905
mmu-miR-7228-3p	0	0	0	0	0	0	0	1	http://www.mirbase.org/cgi-bin/mature.pl?mature_acc=MIMAT0028425
mmu-miR-7659-3p	0	0	0	0	0	0	0	1	http://www.mirbase.org/cgi-bin/mature.pl?mature_acc=MIMAT0029825
mmu-miR-7001-5p	0	0	0	0	0	0	0	1	http://www.mirbase.org/cgi-bin/mature.pl?mature_acc=MIMAT0027904
mmu-miR-5622-3p	0	0	0	0	0	0	0	1	http://www.mirbase.org/cgi-bin/mature.pl?mature_acc=MIMAT0022372
mmu-miR-6951-3p	0	0	0	0	0	0	0	1	http://www.mirbase.org/cgi-bin/mature.pl?mature_acc=MIMAT0027803
mmu-miR-1901	0	0	0	0	0	0	0	1	http://www.mirbase.org/cgi-bin/mature.pl?mature_acc=MIMAT0007880
mmu-miR-669l-3p	0	0	0	0	0	0	0	1	http://www.mirbase.org/cgi-bin/mature.pl?mature_acc=MIMAT0017345
mmu-miR-7032-5p	0	0	0	0	0	0	0	1	http://www.mirbase.org/cgi-bin/mature.pl?mature_acc=MIMAT0027968
mmu-miR-6904-5p	0	0	0	0	0	0	0	1	http://www.mirbase.org/cgi-bin/mature.pl?mature_acc=MIMAT0027708
mmu-miR-7094b-2-5p	0	0	0	0	0	0	0	1	http://www.mirbase.org/cgi-bin/mature.pl?mature_acc=MIMAT0028096
mmu-miR-122b-3p	0	0	0	0	0	0	0	1	http://www.mirbase.org/cgi-bin/mature.pl?mature_acc=MIMAT0049853
mmu-miR-1963	0	0	0	0	0	0	0	1	http://www.mirbase.org/cgi-bin/mature.pl?mature_acc=MIMAT0009436
mmu-miR-208a-5p	0	0	0	0	0	0	0	1	http://www.mirbase.org/cgi-bin/mature.pl?mature_acc=MIMAT0017014
mmu-miR-12186-3p	0	0	0	0	0	0	0	1	http://www.mirbase.org/cgi-bin/mature.pl?mature_acc=MIMAT0049840
mmu-miR-6933-3p	0	0	0	0	0	0	0	1	http://www.mirbase.org/cgi-bin/mature.pl?mature_acc=MIMAT0027767
mmu-miR-7654-5p	0	0	0	0	0	0	0	1	http://www.mirbase.org/cgi-bin/mature.pl?mature_acc=MIMAT0029814
mmu-miR-7036a-5p	0	0	0	0	0	0	0	1	http://www.mirbase.org/cgi-bin/mature.pl?mature_acc=MIMAT0027976
mmu-miR-7044-5p	0	0	0	0	0	0	0	1	http://www.mirbase.org/cgi-bin/mature.pl?mature_acc=MIMAT0027992
mmu-miR-767	0	0	0	0	0	0	0	1	http://www.mirbase.org/cgi-bin/mature.pl?mature_acc=MIMAT0012773
mmu-miR-5127	0	0	0	0	0	0	0	1	http://www.mirbase.org/cgi-bin/mature.pl?mature_acc=MIMAT0020638
mmu-miR-7229-5p	0	0	0	0	0	0	0	1	http://www.mirbase.org/cgi-bin/mature.pl?mature_acc=MIMAT0028426
mmu-miR-466n-3p	0	0	0	0	0	0	0	1	http://www.mirbase.org/cgi-bin/mature.pl?mature_acc=MIMAT0014894
mmu-miR-6401	0	0	0	0	0	0	0	1	http://www.mirbase.org/cgi-bin/mature.pl?mature_acc=MIMAT0025153
mmu-miR-5124a	0	0	0	0	0	0	0	1	http://www.mirbase.org/cgi-bin/mature.pl?mature_acc=MIMAT0020634
mmu-miR-6546-3p	0	0	0	0	0	0	0	1	http://www.mirbase.org/cgi-bin/mature.pl?mature_acc=MIMAT0029793
mmu-miR-1947-3p	0	0	0	0	0	0	0	1	http://www.mirbase.org/cgi-bin/mature.pl?mature_acc=MIMAT0017343
mmu-miR-6979-5p	0	0	0	0	0	0	0	1	http://www.mirbase.org/cgi-bin/mature.pl?mature_acc=MIMAT0027860
mmu-miR-1894-5p	0	0	0	0	0	0	0	1	http://www.mirbase.org/cgi-bin/mature.pl?mature_acc=MIMAT0007877
mmu-miR-12181-5p	0	0	0	0	0	0	0	1	http://www.mirbase.org/cgi-bin/mature.pl?mature_acc=MIMAT0049826
mmu-miR-6415	0	0	0	0	0	0	0	1	http://www.mirbase.org/cgi-bin/mature.pl?mature_acc=MIMAT0025169
mmu-miR-7217-3p	0	0	0	0	0	0	0	1	http://www.mirbase.org/cgi-bin/mature.pl?mature_acc=MIMAT0028403
mmu-miR-467c-3p	0	0	0	0	0	0	0	1	http://www.mirbase.org/cgi-bin/mature.pl?mature_acc=MIMAT0017275
mmu-miR-1902	0	0	0	0	0	0	0	1	http://www.mirbase.org/cgi-bin/mature.pl?mature_acc=MIMAT0007863
mmu-miR-3063-5p	0	0	0	0	0	0	0	1	http://www.mirbase.org/cgi-bin/mature.pl?mature_acc=MIMAT0014832
mmu-miR-294-5p	0	0	0	0	0	0	0	1	http://www.mirbase.org/cgi-bin/mature.pl?mature_acc=MIMAT0004574
mmu-miR-3073a-3p	0	0	0	0	0	0	0	1	http://www.mirbase.org/cgi-bin/mature.pl?mature_acc=MIMAT0014855
mmu-miR-7213-3p	0	0	0	0	0	0	0	1	http://www.mirbase.org/cgi-bin/mature.pl?mature_acc=MIMAT0028395
mmu-miR-7094-1-5p	0	0	0	0	0	0	0	1	http://www.mirbase.org/cgi-bin/mature.pl?mature_acc=MIMAT0028094
mmu-miR-1938	0	0	0	0	0	0	0	1	http://www.mirbase.org/cgi-bin/mature.pl?mature_acc=MIMAT0009402
mmu-miR-7039-3p	0	0	0	0	0	0	0	1	http://www.mirbase.org/cgi-bin/mature.pl?mature_acc=MIMAT0027983
mmu-miR-6903-5p	0	0	0	0	0	0	0	1	http://www.mirbase.org/cgi-bin/mature.pl?mature_acc=MIMAT0027706
mmu-miR-6353	0	0	0	0	0	0	0	1	http://www.mirbase.org/cgi-bin/mature.pl?mature_acc=MIMAT0025096
mmu-miR-881-5p	0	0	0	0	0	0	0	1	http://www.mirbase.org/cgi-bin/mature.pl?mature_acc=MIMAT0004845
mmu-miR-6982-3p	0	0	0	0	0	0	0	1	http://www.mirbase.org/cgi-bin/mature.pl?mature_acc=MIMAT0027867
mmu-miR-8100	0	0	0	0	0	0	0	1	http://www.mirbase.org/cgi-bin/mature.pl?mature_acc=MIMAT0031403
mmu-miR-5130	0	0	0	0	0	0	0	1	http://www.mirbase.org/cgi-bin/mature.pl?mature_acc=MIMAT0020641
mmu-miR-12203-5p	0	0	0	0	0	0	0	1	http://www.mirbase.org/cgi-bin/mature.pl?mature_acc=MIMAT0049873
mmu-miR-293-5p	0	0	0	0	0	0	0	1	http://www.mirbase.org/cgi-bin/mature.pl?mature_acc=MIMAT0004573
mmu-miR-6934-3p	0	0	0	0	0	0	0	1	http://www.mirbase.org/cgi-bin/mature.pl?mature_acc=MIMAT0027769
mmu-miR-759	0	0	0	0	0	0	0	1	http://www.mirbase.org/cgi-bin/mature.pl?mature_acc=MIMAT0003897
mmu-miR-6335	0	0	0	0	0	0	0	1	http://www.mirbase.org/cgi-bin/mature.pl?mature_acc=MIMAT0025077
mmu-miR-6913-5p	0	0	0	0	0	0	0	1	http://www.mirbase.org/cgi-bin/mature.pl?mature_acc=MIMAT0027726
mmu-miR-290b-3p	0	0	0	0	0	0	0	1	http://www.mirbase.org/cgi-bin/mature.pl?mature_acc=MIMAT0029901
mmu-miR-3071-5p	0	0	0	0	0	0	0	1	http://www.mirbase.org/cgi-bin/mature.pl?mature_acc=MIMAT0014850
mmu-miR-101b-5p	0	0	0	0	0	0	0	1	http://www.mirbase.org/cgi-bin/mature.pl?mature_acc=MIMAT0017046
mmu-miR-7115-3p	0	0	0	0	0	0	0	1	http://www.mirbase.org/cgi-bin/mature.pl?mature_acc=MIMAT0028128
mmu-miR-292a-3p	0	0	0	0	0	0	0	1	http://www.mirbase.org/cgi-bin/mature.pl?mature_acc=MIMAT0000370
mmu-miR-130c	0	0	0	0	0	0	0	1	http://www.mirbase.org/cgi-bin/mature.pl?mature_acc=MIMAT0025132
mmu-miR-7021-5p	0	0	0	0	0	0	0	1	http://www.mirbase.org/cgi-bin/mature.pl?mature_acc=MIMAT0027946
mmu-miR-2136	0	0	0	0	0	0	0	1	http://www.mirbase.org/cgi-bin/mature.pl?mature_acc=MIMAT0011212
mmu-miR-129b-3p	0	0	0	0	0	0	0	1	http://www.mirbase.org/cgi-bin/mature.pl?mature_acc=MIMAT0029863
mmu-miR-7653-3p	0	0	0	0	0	0	0	1	http://www.mirbase.org/cgi-bin/mature.pl?mature_acc=MIMAT0029813
mmu-miR-7234-3p	0	0	0	0	0	0	0	1	http://www.mirbase.org/cgi-bin/mature.pl?mature_acc=MIMAT0028437
mmu-miR-7680-3p	0	0	0	0	0	0	0	1	http://www.mirbase.org/cgi-bin/mature.pl?mature_acc=MIMAT0029875
mmu-miR-5104b-5p	0	0	0	0	0	0	0	1	http://www.mirbase.org/cgi-bin/mature.pl?mature_acc=MIMAT0049821
mmu-miR-465a-5p	0	0	0	0	0	0	0	1	http://www.mirbase.org/cgi-bin/mature.pl?mature_acc=MIMAT0002106
mmu-miR-6944-5p	0	0	0	0	0	0	0	1	http://www.mirbase.org/cgi-bin/mature.pl?mature_acc=MIMAT0027788
mmu-miR-12202-5p	0	0	0	0	0	0	0	1	http://www.mirbase.org/cgi-bin/mature.pl?mature_acc=MIMAT0049871
mmu-miR-3079-3p	0	0	0	0	0	0	0	1	http://www.mirbase.org/cgi-bin/mature.pl?mature_acc=MIMAT0014867
mmu-miR-6980-5p	0	0	0	0	0	0	0	1	http://www.mirbase.org/cgi-bin/mature.pl?mature_acc=MIMAT0027862
mmu-miR-761	0	0	0	0	0	0	0	1	http://www.mirbase.org/cgi-bin/mature.pl?mature_acc=MIMAT0003893
mmu-miR-208a-3p	0	0	0	0	0	0	0	1	http://www.mirbase.org/cgi-bin/mature.pl?mature_acc=MIMAT0000520
mmu-miR-6354	0	0	0	0	0	0	0	1	http://www.mirbase.org/cgi-bin/mature.pl?mature_acc=MIMAT0025097
mmu-miR-6350	0	0	0	0	0	0	0	1	http://www.mirbase.org/cgi-bin/mature.pl?mature_acc=MIMAT0025093
mmu-miR-12178-5p	0	0	0	0	0	0	0	1	http://www.mirbase.org/cgi-bin/mature.pl?mature_acc=MIMAT0049822
mmu-miR-6419	0	0	0	0	0	0	0	1	http://www.mirbase.org/cgi-bin/mature.pl?mature_acc=MIMAT0025175
mmu-miR-7676-5p	0	0	0	0	0	0	0	1	http://www.mirbase.org/cgi-bin/mature.pl?mature_acc=MIMAT0029860
mmu-miR-6938-5p	0	0	0	0	0	0	0	1	http://www.mirbase.org/cgi-bin/mature.pl?mature_acc=MIMAT0027776
mmu-miR-2861	0	0	0	0	0	0	0	1	http://www.mirbase.org/cgi-bin/mature.pl?mature_acc=MIMAT0013803
mmu-miR-539-3p	0	0	0	0	0	0	0	1	http://www.mirbase.org/cgi-bin/mature.pl?mature_acc=MIMAT0017208
mmu-miR-743a-5p	0	0	0	0	0	0	0	1	http://www.mirbase.org/cgi-bin/mature.pl?mature_acc=MIMAT0017263
mmu-miR-7213-5p	0	0	0	0	0	0	0	1	http://www.mirbase.org/cgi-bin/mature.pl?mature_acc=MIMAT0028394
mmu-miR-3569-5p	0	0	0	0	0	0	0	1	http://www.mirbase.org/cgi-bin/mature.pl?mature_acc=MIMAT0029854
mmu-miR-5124b	0	0	0	0	0	0	0	1	http://www.mirbase.org/cgi-bin/mature.pl?mature_acc=MIMAT0025136
mmu-miR-6973a-5p	0	0	0	0	0	0	0	1	http://www.mirbase.org/cgi-bin/mature.pl?mature_acc=MIMAT0027848
mmu-miR-873b	0	0	0	0	0	0	0	1	http://www.mirbase.org/cgi-bin/mature.pl?mature_acc=MIMAT0025177
mmu-miR-7002-3p	0	0	0	0	0	0	0	1	http://www.mirbase.org/cgi-bin/mature.pl?mature_acc=MIMAT0027907
mmu-miR-302a-5p	0	0	0	0	0	0	0	1	http://www.mirbase.org/cgi-bin/mature.pl?mature_acc=MIMAT0004579
mmu-miR-7078-5p	0	0	0	0	0	0	0	1	http://www.mirbase.org/cgi-bin/mature.pl?mature_acc=MIMAT0028062
mmu-miR-12190-3p	0	0	0	0	0	0	0	1	http://www.mirbase.org/cgi-bin/mature.pl?mature_acc=MIMAT0049849
mmu-miR-7683-5p	0	0	0	0	0	0	0	1	http://www.mirbase.org/cgi-bin/mature.pl?mature_acc=MIMAT0029886
mmu-miR-3080-3p	0	0	0	0	0	0	0	1	http://www.mirbase.org/cgi-bin/mature.pl?mature_acc=MIMAT0014869
mmu-miR-146a-3p	0	0	0	0	0	0	0	1	http://www.mirbase.org/cgi-bin/mature.pl?mature_acc=MIMAT0016989
mmu-miR-7675-5p	0	0	0	0	0	0	0	1	http://www.mirbase.org/cgi-bin/mature.pl?mature_acc=MIMAT0029858
mmu-miR-1197-5p	0	0	0	0	0	0	0	1	http://www.mirbase.org/cgi-bin/mature.pl?mature_acc=MIMAT0017331
mmu-miR-1933-5p	0	0	0	0	0	0	0	1	http://www.mirbase.org/cgi-bin/mature.pl?mature_acc=MIMAT0009396
mmu-miR-383-3p	0	0	0	0	0	0	0	1	http://www.mirbase.org/cgi-bin/mature.pl?mature_acc=MIMAT0017082
mmu-miR-302c-3p	0	0	0	0	0	0	0	1	http://www.mirbase.org/cgi-bin/mature.pl?mature_acc=MIMAT0003376
mmu-miR-3544-3p	0	0	0	0	0	0	0	1	http://www.mirbase.org/cgi-bin/mature.pl?mature_acc=MIMAT0022354
mmu-miR-468-3p	0	0	0	0	0	0	0	1	http://www.mirbase.org/cgi-bin/mature.pl?mature_acc=MIMAT0002109
mmu-miR-6370	0	0	0	0	0	0	0	1	http://www.mirbase.org/cgi-bin/mature.pl?mature_acc=MIMAT0025114
mmu-miR-7048-5p	0	0	0	0	0	0	0	1	http://www.mirbase.org/cgi-bin/mature.pl?mature_acc=MIMAT0028000
mmu-miR-6390	0	0	0	0	0	0	0	1	http://www.mirbase.org/cgi-bin/mature.pl?mature_acc=MIMAT0025139
mmu-miR-669k-3p	0	0	0	0	0	0	0	1	http://www.mirbase.org/cgi-bin/mature.pl?mature_acc=MIMAT0005831
mmu-miR-7230-3p	0	0	0	0	0	0	0	1	http://www.mirbase.org/cgi-bin/mature.pl?mature_acc=MIMAT0028429
mmu-miR-7052-5p	0	0	0	0	0	0	0	1	http://www.mirbase.org/cgi-bin/mature.pl?mature_acc=MIMAT0028008
mmu-miR-7060-5p	0	0	0	0	0	0	0	1	http://www.mirbase.org/cgi-bin/mature.pl?mature_acc=MIMAT0028024
mmu-miR-7216-5p	0	0	0	0	0	0	0	1	http://www.mirbase.org/cgi-bin/mature.pl?mature_acc=MIMAT0028400
mmu-miR-693-3p	0	0	0	0	0	0	0	1	http://www.mirbase.org/cgi-bin/mature.pl?mature_acc=MIMAT0004189
mmu-miR-7221-5p	0	0	0	0	0	0	0	1	http://www.mirbase.org/cgi-bin/mature.pl?mature_acc=MIMAT0028410
mmu-miR-6926-5p	0	0	0	0	0	0	0	1	http://www.mirbase.org/cgi-bin/mature.pl?mature_acc=MIMAT0027752
mmu-miR-682	0	0	0	0	0	0	0	1	http://www.mirbase.org/cgi-bin/mature.pl?mature_acc=MIMAT0003459
mmu-miR-215-3p	0	0	0	0	0	0	0	1	http://www.mirbase.org/cgi-bin/mature.pl?mature_acc=MIMAT0017169
mmu-miR-5709-3p	0	0	0	0	0	0	0	1	http://www.mirbase.org/cgi-bin/mature.pl?mature_acc=MIMAT0027104
mmu-miR-216c-3p	0	0	0	0	0	0	0	1	http://www.mirbase.org/cgi-bin/mature.pl?mature_acc=MIMAT0029889
mmu-miR-7677-5p	0	0	0	0	0	0	0	1	http://www.mirbase.org/cgi-bin/mature.pl?mature_acc=MIMAT0029868
mmu-miR-188-3p	0	0	0	0	0	0	0	1	http://www.mirbase.org/cgi-bin/mature.pl?mature_acc=MIMAT0004541
mmu-miR-6420	0	0	0	0	0	0	0	1	http://www.mirbase.org/cgi-bin/mature.pl?mature_acc=MIMAT0025176
mmu-miR-6363	0	0	0	0	0	0	0	1	http://www.mirbase.org/cgi-bin/mature.pl?mature_acc=MIMAT0025107
mmu-miR-351-3p	0	0	0	0	0	0	0	1	http://www.mirbase.org/cgi-bin/mature.pl?mature_acc=MIMAT0017042
mmu-miR-206-5p	0	0	0	0	0	0	0	1	http://www.mirbase.org/cgi-bin/mature.pl?mature_acc=MIMAT0017004
mmu-miR-7057-3p	0	0	0	0	0	0	0	1	http://www.mirbase.org/cgi-bin/mature.pl?mature_acc=MIMAT0028019
mmu-miR-7087-3p	0	0	0	0	0	0	0	1	http://www.mirbase.org/cgi-bin/mature.pl?mature_acc=MIMAT0028081
mmu-miR-7647-3p	0	0	0	0	0	0	0	1	http://www.mirbase.org/cgi-bin/mature.pl?mature_acc=MIMAT0029797
mmu-miR-3065-3p	0	0	0	0	0	0	0	1	http://www.mirbase.org/cgi-bin/mature.pl?mature_acc=MIMAT0014837
mmu-miR-453	0	0	0	0	0	0	0	1	http://www.mirbase.org/cgi-bin/mature.pl?mature_acc=MIMAT0004870
mmu-miR-145b	0	0	0	0	0	0	0	1	http://www.mirbase.org/cgi-bin/mature.pl?mature_acc=MIMAT0025105
mmu-miR-6975-5p	0	0	0	0	0	0	0	1	http://www.mirbase.org/cgi-bin/mature.pl?mature_acc=MIMAT0027852
mmu-miR-8110	0	0	0	0	0	0	0	1	http://www.mirbase.org/cgi-bin/mature.pl?mature_acc=MIMAT0031416
mmu-miR-3620-5p	0	0	0	0	0	0	0	1	http://www.mirbase.org/cgi-bin/mature.pl?mature_acc=MIMAT0029878
mmu-miR-3110-3p	0	0	0	0	0	0	0	1	http://www.mirbase.org/cgi-bin/mature.pl?mature_acc=MIMAT0014952
mmu-miR-7062-3p	0	0	0	0	0	0	0	1	http://www.mirbase.org/cgi-bin/mature.pl?mature_acc=MIMAT0028029
mmu-miR-12178-3p	0	0	0	0	0	0	0	1	http://www.mirbase.org/cgi-bin/mature.pl?mature_acc=MIMAT0049823
mmu-miR-12204-5p	0	0	0	0	0	0	0	1	http://www.mirbase.org/cgi-bin/mature.pl?mature_acc=MIMAT0049875
mmu-miR-3073a-5p	0	0	0	0	0	0	0	1	http://www.mirbase.org/cgi-bin/mature.pl?mature_acc=MIMAT0014854
mmu-miR-8093	0	0	0	0	0	0	0	1	http://www.mirbase.org/cgi-bin/mature.pl?mature_acc=MIMAT0031394
mmu-miR-7680-5p	0	0	0	0	0	0	0	1	http://www.mirbase.org/cgi-bin/mature.pl?mature_acc=MIMAT0029874
mmu-miR-6980-3p	0	0	0	0	0	0	0	1	http://www.mirbase.org/cgi-bin/mature.pl?mature_acc=MIMAT0027863
mmu-miR-6347	0	0	0	0	0	0	0	1	http://www.mirbase.org/cgi-bin/mature.pl?mature_acc=MIMAT0025090
mmu-miR-6941-3p	0	0	0	0	0	0	0	1	http://www.mirbase.org/cgi-bin/mature.pl?mature_acc=MIMAT0027783
mmu-miR-7076-5p	0	0	0	0	0	0	0	1	http://www.mirbase.org/cgi-bin/mature.pl?mature_acc=MIMAT0028058
mmu-miR-804	0	0	0	0	0	0	0	1	http://www.mirbase.org/cgi-bin/mature.pl?mature_acc=MIMAT0004210
mmu-miR-7087-5p	0	0	0	0	0	0	0	1	http://www.mirbase.org/cgi-bin/mature.pl?mature_acc=MIMAT0028080
mmu-miR-6411	0	0	0	0	0	0	0	1	http://www.mirbase.org/cgi-bin/mature.pl?mature_acc=MIMAT0025164
mmu-miR-5615-3p	0	0	0	0	0	0	0	1	http://www.mirbase.org/cgi-bin/mature.pl?mature_acc=MIMAT0022356
mmu-miR-7005-3p	0	0	0	0	0	0	0	1	http://www.mirbase.org/cgi-bin/mature.pl?mature_acc=MIMAT0027915
mmu-miR-6540-3p	0	0	0	0	0	0	0	1	http://www.mirbase.org/cgi-bin/mature.pl?mature_acc=MIMAT0025586
mmu-miR-7235-5p	0	0	0	0	0	0	0	1	http://www.mirbase.org/cgi-bin/mature.pl?mature_acc=MIMAT0028438
mmu-miR-3100-5p	0	0	0	0	0	0	0	1	http://www.mirbase.org/cgi-bin/mature.pl?mature_acc=MIMAT0014919
mmu-miR-19a-5p	0	0	0	0	0	0	0	1	http://www.mirbase.org/cgi-bin/mature.pl?mature_acc=MIMAT0004660
mmu-miR-7030-5p	0	0	0	0	0	0	0	1	http://www.mirbase.org/cgi-bin/mature.pl?mature_acc=MIMAT0027964
mmu-miR-7074-5p	0	0	0	0	0	0	0	1	http://www.mirbase.org/cgi-bin/mature.pl?mature_acc=MIMAT0028054
mmu-miR-7242-3p	0	0	0	0	0	0	0	1	http://www.mirbase.org/cgi-bin/mature.pl?mature_acc=MIMAT0028453
mmu-miR-1962	0	0	0	0	0	0	0	1	http://www.mirbase.org/cgi-bin/mature.pl?mature_acc=MIMAT0009435
mmu-miR-190a-3p	0	0	0	0	0	0	0	1	http://www.mirbase.org/cgi-bin/mature.pl?mature_acc=MIMAT0016998
mmu-miR-3089-5p	0	0	0	0	0	0	0	1	http://www.mirbase.org/cgi-bin/mature.pl?mature_acc=MIMAT0014899
mmu-miR-7678-3p	0	0	0	0	0	0	0	1	http://www.mirbase.org/cgi-bin/mature.pl?mature_acc=MIMAT0029871
mmu-miR-7578	0	0	0	0	0	0	0	1	http://www.mirbase.org/cgi-bin/mature.pl?mature_acc=MIMAT0029578
mmu-miR-467g	0	0	0	0	0	0	0	1	http://www.mirbase.org/cgi-bin/mature.pl?mature_acc=MIMAT0005854
mmu-miR-7035-3p	0	0	0	0	0	0	0	1	http://www.mirbase.org/cgi-bin/mature.pl?mature_acc=MIMAT0027975
mmu-miR-592-3p	0	0	0	0	0	0	0	1	http://www.mirbase.org/cgi-bin/mature.pl?mature_acc=MIMAT0017234
mmu-miR-703	0	0	0	0	0	0	0	1	http://www.mirbase.org/cgi-bin/mature.pl?mature_acc=MIMAT0003493
mmu-miR-6902-3p	0	0	0	0	0	0	0	1	http://www.mirbase.org/cgi-bin/mature.pl?mature_acc=MIMAT0027705
mmu-miR-7119-3p	0	0	0	0	0	0	0	1	http://www.mirbase.org/cgi-bin/mature.pl?mature_acc=MIMAT0028136
mmu-miR-6940-5p	0	0	0	0	0	0	0	1	http://www.mirbase.org/cgi-bin/mature.pl?mature_acc=MIMAT0027780
mmu-miR-3618-3p	0	0	0	0	0	0	0	1	http://www.mirbase.org/cgi-bin/mature.pl?mature_acc=MIMAT0035717
mmu-miR-6961-3p	0	0	0	0	0	0	0	1	http://www.mirbase.org/cgi-bin/mature.pl?mature_acc=MIMAT0027823
mmu-miR-698-3p	0	0	0	0	0	0	0	1	http://www.mirbase.org/cgi-bin/mature.pl?mature_acc=MIMAT0003488
mmu-miR-488-5p	0	0	0	0	0	0	0	1	http://www.mirbase.org/cgi-bin/mature.pl?mature_acc=MIMAT0003449
mmu-miR-5098	0	0	0	0	0	0	0	1	http://www.mirbase.org/cgi-bin/mature.pl?mature_acc=MIMAT0020605
mmu-miR-6356	0	0	0	0	0	0	0	1	http://www.mirbase.org/cgi-bin/mature.pl?mature_acc=MIMAT0025099
mmu-miR-7649-5p	0	0	0	0	0	0	0	1	http://www.mirbase.org/cgi-bin/mature.pl?mature_acc=MIMAT0029800
mmu-miR-7652-5p	0	0	0	0	0	0	0	1	http://www.mirbase.org/cgi-bin/mature.pl?mature_acc=MIMAT0029810
mmu-miR-5131	0	0	0	0	0	0	0	1	http://www.mirbase.org/cgi-bin/mature.pl?mature_acc=MIMAT0020642
mmu-miR-468-5p	0	0	0	0	0	0	0	1	http://www.mirbase.org/cgi-bin/mature.pl?mature_acc=MIMAT0022699
mmu-miR-10a-3p	0	0	0	0	0	0	0	1	http://www.mirbase.org/cgi-bin/mature.pl?mature_acc=MIMAT0004659
mmu-miR-7003-3p	0	0	0	0	0	0	0	1	http://www.mirbase.org/cgi-bin/mature.pl?mature_acc=MIMAT0027911
mmu-miR-6537-3p	0	0	0	0	0	0	0	1	http://www.mirbase.org/cgi-bin/mature.pl?mature_acc=MIMAT0025582
mmu-miR-6402	0	0	0	0	0	0	0	1	http://www.mirbase.org/cgi-bin/mature.pl?mature_acc=MIMAT0025154
mmu-miR-1199-5p	0	0	0	0	0	0	0	1	http://www.mirbase.org/cgi-bin/mature.pl?mature_acc=MIMAT0005860
mmu-miR-5624-5p	0	0	0	0	0	0	0	1	http://www.mirbase.org/cgi-bin/mature.pl?mature_acc=MIMAT0022377
mmu-miR-195b	0	0	0	0	0	0	0	1	http://www.mirbase.org/cgi-bin/mature.pl?mature_acc=MIMAT0025076
mmu-miR-1b-5p	0	0	0	0	0	0	0	1	http://www.mirbase.org/cgi-bin/mature.pl?mature_acc=MIMAT0005835
mmu-miR-7241-5p	0	0	0	0	0	0	0	1	http://www.mirbase.org/cgi-bin/mature.pl?mature_acc=MIMAT0028450
mmu-miR-129b-5p	0	0	0	0	0	0	0	1	http://www.mirbase.org/cgi-bin/mature.pl?mature_acc=MIMAT0029862
mmu-miR-7076-3p	0	0	0	0	0	0	0	1	http://www.mirbase.org/cgi-bin/mature.pl?mature_acc=MIMAT0028059
mmu-miR-6374	0	0	0	0	0	0	0	1	http://www.mirbase.org/cgi-bin/mature.pl?mature_acc=MIMAT0025118
mmu-miR-8113	0	0	0	0	0	0	0	1	http://www.mirbase.org/cgi-bin/mature.pl?mature_acc=MIMAT0031419
mmu-miR-7003-5p	0	0	0	0	0	0	0	1	http://www.mirbase.org/cgi-bin/mature.pl?mature_acc=MIMAT0027910
mmu-miR-451b	0	0	0	0	0	0	0	1	http://www.mirbase.org/cgi-bin/mature.pl?mature_acc=MIMAT0025178
mmu-miR-1906	0	0	0	0	0	0	0	1	http://www.mirbase.org/cgi-bin/mature.pl?mature_acc=MIMAT0007872
mmu-miR-7210-3p	0	0	0	0	0	0	0	1	http://www.mirbase.org/cgi-bin/mature.pl?mature_acc=MIMAT0028389
mmu-miR-343	0	0	0	0	0	0	0	1	http://www.mirbase.org/cgi-bin/mature.pl?mature_acc=MIMAT0004868
mmu-miR-654-3p	0	0	0	0	0	0	0	1	http://www.mirbase.org/cgi-bin/mature.pl?mature_acc=MIMAT0004898
mmu-miR-6371	0	0	0	0	0	0	0	1	http://www.mirbase.org/cgi-bin/mature.pl?mature_acc=MIMAT0025115
mmu-miR-544-5p	0	0	0	0	0	0	0	1	http://www.mirbase.org/cgi-bin/mature.pl?mature_acc=MIMAT0017282
mmu-miR-290a-3p	0	0	0	0	0	0	0	1	http://www.mirbase.org/cgi-bin/mature.pl?mature_acc=MIMAT0004572
mmu-miR-7079-5p	0	0	0	0	0	0	0	1	http://www.mirbase.org/cgi-bin/mature.pl?mature_acc=MIMAT0028064
mmu-miR-7065-3p	0	0	0	0	0	0	0	1	http://www.mirbase.org/cgi-bin/mature.pl?mature_acc=MIMAT0028035
mmu-miR-344b-5p	0	0	0	0	0	0	0	1	http://www.mirbase.org/cgi-bin/mature.pl?mature_acc=MIMAT0014925
mmu-miR-12186-5p	0	0	0	0	0	0	0	1	http://www.mirbase.org/cgi-bin/mature.pl?mature_acc=MIMAT0049839
mmu-miR-5618-3p	0	0	0	0	0	0	0	1	http://www.mirbase.org/cgi-bin/mature.pl?mature_acc=MIMAT0022364
mmu-miR-290a-5p	0	0	0	0	0	0	0	1	http://www.mirbase.org/cgi-bin/mature.pl?mature_acc=MIMAT0000366
mmu-miR-8107	0	0	0	0	0	0	0	1	http://www.mirbase.org/cgi-bin/mature.pl?mature_acc=MIMAT0031412
mmu-miR-363-5p	0	0	0	0	0	0	0	1	http://www.mirbase.org/cgi-bin/mature.pl?mature_acc=MIMAT0017076
mmu-miR-147-5p	0	0	0	0	0	0	0	1	http://www.mirbase.org/cgi-bin/mature.pl?mature_acc=MIMAT0017269
mmu-miR-7091-5p	0	0	0	0	0	0	0	1	http://www.mirbase.org/cgi-bin/mature.pl?mature_acc=MIMAT0028088
mmu-miR-203-5p	0	0	0	0	0	0	0	1	http://www.mirbase.org/cgi-bin/mature.pl?mature_acc=MIMAT0004547
mmu-miR-3101-3p	0	0	0	0	0	0	0	1	http://www.mirbase.org/cgi-bin/mature.pl?mature_acc=MIMAT0014922
mmu-miR-7006-3p	0	0	0	0	0	0	0	1	http://www.mirbase.org/cgi-bin/mature.pl?mature_acc=MIMAT0027917
mmu-miR-8099	0	0	0	0	0	0	0	1	http://www.mirbase.org/cgi-bin/mature.pl?mature_acc=MIMAT0031401
mmu-miR-7074-3p	0	0	0	0	0	0	0	1	http://www.mirbase.org/cgi-bin/mature.pl?mature_acc=MIMAT0028055
mmu-miR-7219-3p	0	0	0	0	0	0	0	1	http://www.mirbase.org/cgi-bin/mature.pl?mature_acc=MIMAT0028407
mmu-miR-683	0	0	0	0	0	0	0	1	http://www.mirbase.org/cgi-bin/mature.pl?mature_acc=MIMAT0003461
mmu-miR-6958-5p	0	0	0	0	0	0	0	1	http://www.mirbase.org/cgi-bin/mature.pl?mature_acc=MIMAT0027816
mmu-miR-224-3p	0	0	0	0	0	0	0	1	http://www.mirbase.org/cgi-bin/mature.pl?mature_acc=MIMAT0017062
mmu-miR-196a-5p	0	0	0	0	0	0	0	1	http://www.mirbase.org/cgi-bin/mature.pl?mature_acc=MIMAT0000518
mmu-miR-374b-3p	0	0	0	0	0	0	0	1	http://www.mirbase.org/cgi-bin/mature.pl?mature_acc=MIMAT0003728
mmu-miR-669b-3p	0	0	0	0	0	0	0	1	http://www.mirbase.org/cgi-bin/mature.pl?mature_acc=MIMAT0017250
mmu-miR-7230-5p	0	0	0	0	0	0	0	1	http://www.mirbase.org/cgi-bin/mature.pl?mature_acc=MIMAT0028428
mmu-miR-1187	0	0	0	0	0	0	0	1	http://www.mirbase.org/cgi-bin/mature.pl?mature_acc=MIMAT0005837
mmu-miR-1a-2-5p	0	0	0	0	0	0	0	1	http://www.mirbase.org/cgi-bin/mature.pl?mature_acc=MIMAT0017047
mmu-miR-1929-5p	0	0	0	0	0	0	0	1	http://www.mirbase.org/cgi-bin/mature.pl?mature_acc=MIMAT0009392
mmu-miR-7005-5p	0	0	0	0	0	0	0	1	http://www.mirbase.org/cgi-bin/mature.pl?mature_acc=MIMAT0027914
mmu-miR-3472	0	0	0	0	0	0	0	1	http://www.mirbase.org/cgi-bin/mature.pl?mature_acc=MIMAT0015643
mmu-miR-181b-1-3p	0	0	0	0	0	0	0	1	http://www.mirbase.org/cgi-bin/mature.pl?mature_acc=MIMAT0017067
mmu-miR-205-3p	0	0	0	0	0	0	0	1	http://www.mirbase.org/cgi-bin/mature.pl?mature_acc=MIMAT0017003
mmu-miR-6386	0	0	0	0	0	0	0	1	http://www.mirbase.org/cgi-bin/mature.pl?mature_acc=MIMAT0025133
mmu-miR-6917-5p	0	0	0	0	0	0	0	1	http://www.mirbase.org/cgi-bin/mature.pl?mature_acc=MIMAT0027734
mmu-miR-12195-5p	0	0	0	0	0	0	0	1	http://www.mirbase.org/cgi-bin/mature.pl?mature_acc=MIMAT0049859
mmu-miR-302c-5p	0	0	0	0	0	0	0	1	http://www.mirbase.org/cgi-bin/mature.pl?mature_acc=MIMAT0003375
mmu-miR-7218-3p	0	0	0	0	0	0	0	1	http://www.mirbase.org/cgi-bin/mature.pl?mature_acc=MIMAT0028405
mmu-miR-5626-3p	0	0	0	0	0	0	0	1	http://www.mirbase.org/cgi-bin/mature.pl?mature_acc=MIMAT0022382
mmu-miR-208b-5p	0	0	0	0	0	0	0	1	http://www.mirbase.org/cgi-bin/mature.pl?mature_acc=MIMAT0017280
mmu-miR-7021-3p	0	0	0	0	0	0	0	1	http://www.mirbase.org/cgi-bin/mature.pl?mature_acc=MIMAT0027947
mmu-miR-3104-5p	0	0	0	0	0	0	0	1	http://www.mirbase.org/cgi-bin/mature.pl?mature_acc=MIMAT0014939
mmu-miR-6537-5p	0	0	0	0	0	0	0	1	http://www.mirbase.org/cgi-bin/mature.pl?mature_acc=MIMAT0025581
mmu-miR-882	0	0	0	0	0	0	0	1	http://www.mirbase.org/cgi-bin/mature.pl?mature_acc=MIMAT0004847
mmu-miR-6237	0	0	0	0	0	0	0	1	http://www.mirbase.org/cgi-bin/mature.pl?mature_acc=MIMAT0024858
mmu-miR-6965-5p	0	0	0	0	0	0	0	1	http://www.mirbase.org/cgi-bin/mature.pl?mature_acc=MIMAT0027830
mmu-miR-467b-3p	0	0	0	0	0	0	0	1	http://www.mirbase.org/cgi-bin/mature.pl?mature_acc=MIMAT0003478
mmu-miR-758-5p	0	0	0	0	0	0	0	1	http://www.mirbase.org/cgi-bin/mature.pl?mature_acc=MIMAT0017235
mmu-miR-6996-5p	0	0	0	0	0	0	0	1	http://www.mirbase.org/cgi-bin/mature.pl?mature_acc=MIMAT0027894
mmu-miR-12201-3p	0	0	0	0	0	0	0	1	http://www.mirbase.org/cgi-bin/mature.pl?mature_acc=MIMAT0049870
mmu-miR-654-5p	0	0	0	0	0	0	0	1	http://www.mirbase.org/cgi-bin/mature.pl?mature_acc=MIMAT0004897
mmu-miR-6923-3p	0	0	0	0	0	0	0	1	http://www.mirbase.org/cgi-bin/mature.pl?mature_acc=MIMAT0027747
mmu-miR-7056-3p	0	0	0	0	0	0	0	1	http://www.mirbase.org/cgi-bin/mature.pl?mature_acc=MIMAT0028017
mmu-miR-202-3p	0	0	0	0	0	0	0	1	http://www.mirbase.org/cgi-bin/mature.pl?mature_acc=MIMAT0000235
mmu-miR-688	0	0	0	0	0	0	0	1	http://www.mirbase.org/cgi-bin/mature.pl?mature_acc=MIMAT0003467
mmu-miR-7243-3p	0	0	0	0	0	0	0	1	http://www.mirbase.org/cgi-bin/mature.pl?mature_acc=MIMAT0029911
mmu-miR-107-5p	0	0	0	0	0	0	0	1	http://www.mirbase.org/cgi-bin/mature.pl?mature_acc=MIMAT0017048
mmu-miR-7038-3p	0	0	0	0	0	0	0	1	http://www.mirbase.org/cgi-bin/mature.pl?mature_acc=MIMAT0027981
mmu-miR-3097-3p	0	0	0	0	0	0	0	1	http://www.mirbase.org/cgi-bin/mature.pl?mature_acc=MIMAT0014916
mmu-miR-7089-5p	0	0	0	0	0	0	0	1	http://www.mirbase.org/cgi-bin/mature.pl?mature_acc=MIMAT0028084
mmu-miR-223-3p	0	0	0	0	0	0	0	1	http://www.mirbase.org/cgi-bin/mature.pl?mature_acc=MIMAT0000665
mmu-miR-6999-5p	0	0	0	0	0	0	0	1	http://www.mirbase.org/cgi-bin/mature.pl?mature_acc=MIMAT0027900
mmu-miR-1930-3p	0	0	0	0	0	0	0	1	http://www.mirbase.org/cgi-bin/mature.pl?mature_acc=MIMAT0017340
mmu-miR-7069-5p	0	0	0	0	0	0	0	1	http://www.mirbase.org/cgi-bin/mature.pl?mature_acc=MIMAT0028044
mmu-miR-7073-3p	0	0	0	0	0	0	0	1	http://www.mirbase.org/cgi-bin/mature.pl?mature_acc=MIMAT0028053
mmu-miR-7673-3p	0	0	0	0	0	0	0	1	http://www.mirbase.org/cgi-bin/mature.pl?mature_acc=MIMAT0029853
mmu-miR-6546-5p	0	0	0	0	0	0	0	1	http://www.mirbase.org/cgi-bin/mature.pl?mature_acc=MIMAT0029792
mmu-miR-1967	0	0	0	0	0	0	0	1	http://www.mirbase.org/cgi-bin/mature.pl?mature_acc=MIMAT0009440
mmu-miR-6541	0	0	0	0	0	0	0	1	http://www.mirbase.org/cgi-bin/mature.pl?mature_acc=MIMAT0025588
mmu-miR-883a-3p	0	0	0	0	0	0	0	1	http://www.mirbase.org/cgi-bin/mature.pl?mature_acc=MIMAT0004849
mmu-miR-7013-5p	0	0	0	0	0	0	0	1	http://www.mirbase.org/cgi-bin/mature.pl?mature_acc=MIMAT0027930
mmu-miR-6956-5p	0	0	0	0	0	0	0	1	http://www.mirbase.org/cgi-bin/mature.pl?mature_acc=MIMAT0027812
mmu-miR-6989-5p	0	0	0	0	0	0	0	1	http://www.mirbase.org/cgi-bin/mature.pl?mature_acc=MIMAT0027880
mmu-miR-568	0	0	0	0	0	0	0	1	http://www.mirbase.org/cgi-bin/mature.pl?mature_acc=MIMAT0004892
mmu-miR-6902-5p	0	0	0	0	0	0	0	1	http://www.mirbase.org/cgi-bin/mature.pl?mature_acc=MIMAT0027704
mmu-miR-499-3p	0	0	0	0	0	0	0	1	http://www.mirbase.org/cgi-bin/mature.pl?mature_acc=MIMAT0017254
mmu-miR-7089-3p	0	0	0	0	0	0	0	1	http://www.mirbase.org/cgi-bin/mature.pl?mature_acc=MIMAT0028085
mmu-miR-3066-3p	0	0	0	0	0	0	0	1	http://www.mirbase.org/cgi-bin/mature.pl?mature_acc=MIMAT0014839
mmu-miR-3060-5p	0	0	0	0	0	0	0	1	http://www.mirbase.org/cgi-bin/mature.pl?mature_acc=MIMAT0014826
mmu-miR-126b-3p	0	0	0	0	0	0	0	1	http://www.mirbase.org/cgi-bin/mature.pl?mature_acc=MIMAT0029895
mmu-miR-6973a-3p	0	0	0	0	0	0	0	1	http://www.mirbase.org/cgi-bin/mature.pl?mature_acc=MIMAT0027849
mmu-miR-6995-5p	0	0	0	0	0	0	0	1	http://www.mirbase.org/cgi-bin/mature.pl?mature_acc=MIMAT0027892
mmu-miR-12185-5p	0	0	0	0	0	0	0	1	http://www.mirbase.org/cgi-bin/mature.pl?mature_acc=MIMAT0049837
mmu-miR-467f	0	0	0	0	0	0	0	1	http://www.mirbase.org/cgi-bin/mature.pl?mature_acc=MIMAT0005846
mmu-miR-6383	0	0	0	0	0	0	0	1	http://www.mirbase.org/cgi-bin/mature.pl?mature_acc=MIMAT0025129
mmu-miR-7237-5p	0	0	0	0	0	0	0	1	http://www.mirbase.org/cgi-bin/mature.pl?mature_acc=MIMAT0028442
mmu-miR-2183	0	0	0	0	0	0	0	1	http://www.mirbase.org/cgi-bin/mature.pl?mature_acc=MIMAT0011287
mmu-miR-6972-3p	0	0	0	0	0	0	0	1	http://www.mirbase.org/cgi-bin/mature.pl?mature_acc=MIMAT0027847
mmu-miR-3964	0	0	0	0	0	0	0	1	http://www.mirbase.org/cgi-bin/mature.pl?mature_acc=MIMAT0019344
mmu-miR-7023-5p	0	0	0	0	0	0	0	1	http://www.mirbase.org/cgi-bin/mature.pl?mature_acc=MIMAT0027950
mmu-miR-5623-3p	0	0	0	0	0	0	0	1	http://www.mirbase.org/cgi-bin/mature.pl?mature_acc=MIMAT0022374
mmu-miR-297c-5p	0	0	0	0	0	0	0	1	http://www.mirbase.org/cgi-bin/mature.pl?mature_acc=MIMAT0004865
mmu-miR-8117	0	0	0	0	0	0	0	1	http://www.mirbase.org/cgi-bin/mature.pl?mature_acc=MIMAT0031423
mmu-miR-7220-5p	0	0	0	0	0	0	0	1	http://www.mirbase.org/cgi-bin/mature.pl?mature_acc=MIMAT0028408
mmu-miR-1928	0	0	0	0	0	0	0	1	http://www.mirbase.org/cgi-bin/mature.pl?mature_acc=MIMAT0009391
mmu-miR-106a-3p	0	0	0	0	0	0	0	1	http://www.mirbase.org/cgi-bin/mature.pl?mature_acc=MIMAT0017009
mmu-miR-450a-2-3p	0	0	0	0	0	0	0	1	http://www.mirbase.org/cgi-bin/mature.pl?mature_acc=MIMAT0004789
mmu-miR-6912-3p	0	0	0	0	0	0	0	1	http://www.mirbase.org/cgi-bin/mature.pl?mature_acc=MIMAT0027725
mmu-miR-711	0	0	0	0	0	0	0	1	http://www.mirbase.org/cgi-bin/mature.pl?mature_acc=MIMAT0003501
mmu-miR-707	0	0	0	0	0	0	0	1	http://www.mirbase.org/cgi-bin/mature.pl?mature_acc=MIMAT0003497
mmu-miR-713	0	0	0	0	0	0	0	1	http://www.mirbase.org/cgi-bin/mature.pl?mature_acc=MIMAT0003504
mmu-miR-3067-3p	0	0	0	0	0	0	0	1	http://www.mirbase.org/cgi-bin/mature.pl?mature_acc=MIMAT0014841
mmu-miR-133a-5p	0	0	0	0	0	0	0	1	http://www.mirbase.org/cgi-bin/mature.pl?mature_acc=MIMAT0003473
mmu-miR-7050-5p	0	0	0	0	0	0	0	1	http://www.mirbase.org/cgi-bin/mature.pl?mature_acc=MIMAT0028004
mmu-miR-7672-5p	0	0	0	0	0	0	0	1	http://www.mirbase.org/cgi-bin/mature.pl?mature_acc=MIMAT0029850
mmu-miR-7228-5p	0	0	0	0	0	0	0	1	http://www.mirbase.org/cgi-bin/mature.pl?mature_acc=MIMAT0028424
mmu-miR-1911-3p	0	0	0	0	0	0	0	1	http://www.mirbase.org/cgi-bin/mature.pl?mature_acc=MIMAT0048644
mmu-miR-6410	0	0	0	0	0	0	0	1	http://www.mirbase.org/cgi-bin/mature.pl?mature_acc=MIMAT0025163
mmu-miR-883b-5p	0	0	0	0	0	0	0	1	http://www.mirbase.org/cgi-bin/mature.pl?mature_acc=MIMAT0004850
mmu-miR-7684-5p	0	0	0	0	0	0	0	1	http://www.mirbase.org/cgi-bin/mature.pl?mature_acc=MIMAT0029890
mmu-miR-7001-3p	0	0	0	0	0	0	0	1	http://www.mirbase.org/cgi-bin/mature.pl?mature_acc=MIMAT0027905
mmu-miR-694	0	0	0	0	0	0	0	1	http://www.mirbase.org/cgi-bin/mature.pl?mature_acc=MIMAT0003474
mmu-miR-12202-3p	0	0	0	0	0	0	0	1	http://www.mirbase.org/cgi-bin/mature.pl?mature_acc=MIMAT0049872
mmu-miR-7648-5p	0	0	0	0	0	0	0	1	http://www.mirbase.org/cgi-bin/mature.pl?mature_acc=MIMAT0029798
mmu-miR-7058-5p	0	0	0	0	0	0	0	1	http://www.mirbase.org/cgi-bin/mature.pl?mature_acc=MIMAT0028020
mmu-miR-7082-3p	0	0	0	0	0	0	0	1	http://www.mirbase.org/cgi-bin/mature.pl?mature_acc=MIMAT0028071
mmu-miR-7210-5p	0	0	0	0	0	0	0	1	http://www.mirbase.org/cgi-bin/mature.pl?mature_acc=MIMAT0028388
mmu-miR-6342	0	0	0	0	0	0	0	1	http://www.mirbase.org/cgi-bin/mature.pl?mature_acc=MIMAT0025085
mmu-miR-6964-3p	0	0	0	0	0	0	0	1	http://www.mirbase.org/cgi-bin/mature.pl?mature_acc=MIMAT0027829
mmu-miR-3105-5p	0	0	0	0	0	0	0	1	http://www.mirbase.org/cgi-bin/mature.pl?mature_acc=MIMAT0014941
mmu-miR-8101	0	0	0	0	0	0	0	1	http://www.mirbase.org/cgi-bin/mature.pl?mature_acc=MIMAT0031405
mmu-miR-675-5p	0	0	0	0	0	0	0	1	http://www.mirbase.org/cgi-bin/mature.pl?mature_acc=MIMAT0003725
mmu-miR-375-5p	0	0	0	0	0	0	0	1	http://www.mirbase.org/cgi-bin/mature.pl?mature_acc=MIMAT0017078
mmu-miR-12182-5p	0	0	0	0	0	0	0	1	http://www.mirbase.org/cgi-bin/mature.pl?mature_acc=MIMAT0049828
mmu-miR-34a-3p	0	0	0	0	0	0	0	1	http://www.mirbase.org/cgi-bin/mature.pl?mature_acc=MIMAT0017022
mmu-miR-7234-5p	0	0	0	0	0	0	0	1	http://www.mirbase.org/cgi-bin/mature.pl?mature_acc=MIMAT0028436
mmu-miR-7242-5p	0	0	0	0	0	0	0	1	http://www.mirbase.org/cgi-bin/mature.pl?mature_acc=MIMAT0028452
mmu-miR-7083-5p	0	0	0	0	0	0	0	1	http://www.mirbase.org/cgi-bin/mature.pl?mature_acc=MIMAT0028072
mmu-miR-12198-3p	0	0	0	0	0	0	0	1	http://www.mirbase.org/cgi-bin/mature.pl?mature_acc=MIMAT0049865
mmu-miR-6983-3p	0	0	0	0	0	0	0	1	http://www.mirbase.org/cgi-bin/mature.pl?mature_acc=MIMAT0027869
mmu-miR-1956	0	0	0	0	0	0	0	1	http://www.mirbase.org/cgi-bin/mature.pl?mature_acc=MIMAT0009428
mmu-miR-5616-5p	0	0	0	0	0	0	0	1	http://www.mirbase.org/cgi-bin/mature.pl?mature_acc=MIMAT0022359
mmu-miR-3547-5p	0	0	0	0	0	0	0	1	http://www.mirbase.org/cgi-bin/mature.pl?mature_acc=MIMAT0027832
mmu-miR-669m-3p	0	0	0	0	0	0	0	1	http://www.mirbase.org/cgi-bin/mature.pl?mature_acc=MIMAT0009419
mmu-miR-1899	0	0	0	0	0	0	0	1	http://www.mirbase.org/cgi-bin/mature.pl?mature_acc=MIMAT0007869
mmu-miR-6404	0	0	0	0	0	0	0	1	http://www.mirbase.org/cgi-bin/mature.pl?mature_acc=MIMAT0025156
mmu-miR-681	0	0	0	0	0	0	0	1	http://www.mirbase.org/cgi-bin/mature.pl?mature_acc=MIMAT0003458
mmu-miR-6392-3p	0	0	0	0	0	0	0	1	http://www.mirbase.org/cgi-bin/mature.pl?mature_acc=MIMAT0025142
mmu-miR-6967-3p	0	0	0	0	0	0	0	1	http://www.mirbase.org/cgi-bin/mature.pl?mature_acc=MIMAT0027837
mmu-miR-465a-3p	0	0	0	0	0	0	0	1	http://www.mirbase.org/cgi-bin/mature.pl?mature_acc=MIMAT0004217
mmu-miR-5135	0	0	0	0	0	0	0	1	http://www.mirbase.org/cgi-bin/mature.pl?mature_acc=MIMAT0020646
mmu-miR-871-5p	0	0	0	0	0	0	0	1	http://www.mirbase.org/cgi-bin/mature.pl?mature_acc=MIMAT0004841
mmu-miR-7117-3p	0	0	0	0	0	0	0	1	http://www.mirbase.org/cgi-bin/mature.pl?mature_acc=MIMAT0028132
mmu-miR-7007-5p	0	0	0	0	0	0	0	1	http://www.mirbase.org/cgi-bin/mature.pl?mature_acc=MIMAT0027918
mmu-miR-3106-5p	0	0	0	0	0	0	0	1	http://www.mirbase.org/cgi-bin/mature.pl?mature_acc=MIMAT0014817
mmu-miR-7051-3p	0	0	0	0	0	0	0	1	http://www.mirbase.org/cgi-bin/mature.pl?mature_acc=MIMAT0028007
mmu-miR-466a-5p	0	0	0	0	0	0	0	1	http://www.mirbase.org/cgi-bin/mature.pl?mature_acc=MIMAT0004759
mmu-miR-367-3p	0	0	0	0	0	0	0	1	http://www.mirbase.org/cgi-bin/mature.pl?mature_acc=MIMAT0003181
mmu-miR-763	0	0	0	0	0	0	0	1	http://www.mirbase.org/cgi-bin/mature.pl?mature_acc=MIMAT0003896
mmu-miR-3095-3p	0	0	0	0	0	0	0	1	http://www.mirbase.org/cgi-bin/mature.pl?mature_acc=MIMAT0014912
mmu-miR-5046	0	0	0	0	0	0	0	1	http://www.mirbase.org/cgi-bin/mature.pl?mature_acc=MIMAT0020540
mmu-miR-7058-3p	0	0	0	0	0	0	0	1	http://www.mirbase.org/cgi-bin/mature.pl?mature_acc=MIMAT0028021
mmu-miR-7229-3p	0	0	0	0	0	0	0	1	http://www.mirbase.org/cgi-bin/mature.pl?mature_acc=MIMAT0028427
mmu-miR-8109	0	0	0	0	0	0	0	1	http://www.mirbase.org/cgi-bin/mature.pl?mature_acc=MIMAT0031415
mmu-miR-7043-5p	0	0	0	0	0	0	0	1	http://www.mirbase.org/cgi-bin/mature.pl?mature_acc=MIMAT0027990
mmu-miR-7684-3p	0	0	0	0	0	0	0	1	http://www.mirbase.org/cgi-bin/mature.pl?mature_acc=MIMAT0029891
mmu-miR-6927-5p	0	0	0	0	0	0	0	1	http://www.mirbase.org/cgi-bin/mature.pl?mature_acc=MIMAT0027754
mmu-miR-1964-5p	0	0	0	0	0	0	0	1	http://www.mirbase.org/cgi-bin/mature.pl?mature_acc=MIMAT0017349
mmu-miR-6388	0	0	0	0	0	0	0	1	http://www.mirbase.org/cgi-bin/mature.pl?mature_acc=MIMAT0025135
mmu-miR-1900	0	0	0	0	0	0	0	1	http://www.mirbase.org/cgi-bin/mature.pl?mature_acc=MIMAT0007870
mmu-miR-717	0	0	0	0	0	0	0	1	http://www.mirbase.org/cgi-bin/mature.pl?mature_acc=MIMAT0003510
mmu-miR-6963-3p	0	0	0	0	0	0	0	1	http://www.mirbase.org/cgi-bin/mature.pl?mature_acc=MIMAT0027827
mmu-miR-141-3p	0	0	0	0	0	0	0	1	http://www.mirbase.org/cgi-bin/mature.pl?mature_acc=MIMAT0000153
mmu-miR-7236-5p	0	0	0	0	0	0	0	1	http://www.mirbase.org/cgi-bin/mature.pl?mature_acc=MIMAT0028440
mmu-miR-6957-3p	0	0	0	0	0	0	0	1	http://www.mirbase.org/cgi-bin/mature.pl?mature_acc=MIMAT0027815
mmu-miR-7025-5p	0	0	0	0	0	0	0	1	http://www.mirbase.org/cgi-bin/mature.pl?mature_acc=MIMAT0027954
mmu-miR-3090-3p	0	0	0	0	0	0	0	1	http://www.mirbase.org/cgi-bin/mature.pl?mature_acc=MIMAT0014902
mmu-miR-1971	0	0	0	0	0	0	0	1	http://www.mirbase.org/cgi-bin/mature.pl?mature_acc=MIMAT0009446
mmu-miR-7082-5p	0	0	0	0	0	0	0	1	http://www.mirbase.org/cgi-bin/mature.pl?mature_acc=MIMAT0028070
mmu-miR-1951	0	0	0	0	0	0	0	1	http://www.mirbase.org/cgi-bin/mature.pl?mature_acc=MIMAT0009422
mmu-miR-687	0	0	0	0	0	0	0	1	http://www.mirbase.org/cgi-bin/mature.pl?mature_acc=MIMAT0003466
mmu-miR-680	0	0	0	0	0	0	0	1	http://www.mirbase.org/cgi-bin/mature.pl?mature_acc=MIMAT0003457
mmu-miR-184-5p	0	0	0	0	0	0	0	1	http://www.mirbase.org/cgi-bin/mature.pl?mature_acc=MIMAT0022690
mmu-miR-6998-5p	0	0	0	0	0	0	0	1	http://www.mirbase.org/cgi-bin/mature.pl?mature_acc=MIMAT0027898
mmu-miR-92a-2-5p	0	0	0	0	0	0	0	1	http://www.mirbase.org/cgi-bin/mature.pl?mature_acc=MIMAT0004635
mmu-miR-3471	0	0	0	0	0	0	0	1	http://www.mirbase.org/cgi-bin/mature.pl?mature_acc=MIMAT0015642
mmu-miR-710	0	0	0	0	0	0	0	1	http://www.mirbase.org/cgi-bin/mature.pl?mature_acc=MIMAT0003500
mmu-miR-7028-5p	0	0	0	0	0	0	0	1	http://www.mirbase.org/cgi-bin/mature.pl?mature_acc=MIMAT0027960
mmu-miR-7090-5p	0	0	0	0	0	0	0	1	http://www.mirbase.org/cgi-bin/mature.pl?mature_acc=MIMAT0028086
mmu-miR-489-5p	0	0	0	0	0	0	0	1	http://www.mirbase.org/cgi-bin/mature.pl?mature_acc=MIMAT0022704
mmu-miR-3081-5p	0	0	0	0	0	0	0	1	http://www.mirbase.org/cgi-bin/mature.pl?mature_acc=MIMAT0014870
mmu-miR-7085-5p	0	0	0	0	0	0	0	1	http://www.mirbase.org/cgi-bin/mature.pl?mature_acc=MIMAT0028076
mmu-miR-18b-5p	0	0	0	0	0	0	0	1	http://www.mirbase.org/cgi-bin/mature.pl?mature_acc=MIMAT0004858
mmu-miR-31-3p	0	0	0	0	0	0	0	1	http://www.mirbase.org/cgi-bin/mature.pl?mature_acc=MIMAT0004634
mmu-miR-6960-3p	0	0	0	0	0	0	0	1	http://www.mirbase.org/cgi-bin/mature.pl?mature_acc=MIMAT0027821
mmu-miR-881-3p	0	0	0	0	0	0	0	1	http://www.mirbase.org/cgi-bin/mature.pl?mature_acc=MIMAT0004846
mmu-miR-9718	0	0	0	0	0	0	0	1	http://www.mirbase.org/cgi-bin/mature.pl?mature_acc=MIMAT0039309
mmu-miR-712-3p	0	0	0	0	0	0	0	1	http://www.mirbase.org/cgi-bin/mature.pl?mature_acc=MIMAT0003743
mmu-miR-5112	0	0	0	0	0	0	0	1	http://www.mirbase.org/cgi-bin/mature.pl?mature_acc=MIMAT0020620
mmu-miR-6344	0	0	0	0	0	0	0	1	http://www.mirbase.org/cgi-bin/mature.pl?mature_acc=MIMAT0025087
mmu-miR-7646-3p	0	0	0	0	0	0	0	1	http://www.mirbase.org/cgi-bin/mature.pl?mature_acc=MIMAT0029795
mmu-miR-196a-2-3p	0	0	0	0	0	0	0	1	http://www.mirbase.org/cgi-bin/mature.pl?mature_acc=MIMAT0004618
mmu-miR-7061-5p	0	0	0	0	0	0	0	1	http://www.mirbase.org/cgi-bin/mature.pl?mature_acc=MIMAT0028026
mmu-miR-7681-3p	0	0	0	0	0	0	0	1	http://www.mirbase.org/cgi-bin/mature.pl?mature_acc=MIMAT0029883
mmu-miR-7240-3p	0	0	0	0	0	0	0	1	http://www.mirbase.org/cgi-bin/mature.pl?mature_acc=MIMAT0028449
mmu-miR-12197-3p	0	0	0	0	0	0	0	1	http://www.mirbase.org/cgi-bin/mature.pl?mature_acc=MIMAT0049864
mmu-miR-7649-3p	0	0	0	0	0	0	0	1	http://www.mirbase.org/cgi-bin/mature.pl?mature_acc=MIMAT0029801
mmu-miR-7081-5p	0	0	0	0	0	0	0	1	http://www.mirbase.org/cgi-bin/mature.pl?mature_acc=MIMAT0028068
mmu-miR-6369	0	0	0	0	0	0	0	1	http://www.mirbase.org/cgi-bin/mature.pl?mature_acc=MIMAT0025113
mmu-miR-470-3p	0	0	0	0	0	0	0	1	http://www.mirbase.org/cgi-bin/mature.pl?mature_acc=MIMAT0004760
mmu-miR-3961	0	0	0	0	0	0	0	1	http://www.mirbase.org/cgi-bin/mature.pl?mature_acc=MIMAT0019338
mmu-miR-8115	0	0	0	0	0	0	0	1	http://www.mirbase.org/cgi-bin/mature.pl?mature_acc=MIMAT0031421
mmu-miR-2139	0	0	0	0	0	0	0	1	http://www.mirbase.org/cgi-bin/mature.pl?mature_acc=MIMAT0011215
mmu-miR-6904-3p	0	0	0	0	0	0	0	1	http://www.mirbase.org/cgi-bin/mature.pl?mature_acc=MIMAT0027709
mmu-miR-3070-3p	0	0	0	0	0	0	0	1	http://www.mirbase.org/cgi-bin/mature.pl?mature_acc=MIMAT0014847
mmu-miR-471-5p	0	0	0	0	0	0	0	1	http://www.mirbase.org/cgi-bin/mature.pl?mature_acc=MIMAT0002112
mmu-miR-12180-3p	0	0	0	0	0	0	0	1	http://www.mirbase.org/cgi-bin/mature.pl?mature_acc=MIMAT0049825
mmu-miR-6918-3p	0	0	0	0	0	0	0	1	http://www.mirbase.org/cgi-bin/mature.pl?mature_acc=MIMAT0027737
mmu-miR-496b	0	0	0	0	0	0	0	1	http://www.mirbase.org/cgi-bin/mature.pl?mature_acc=MIMAT0025158
mmu-miR-6241	0	0	0	0	0	0	0	1	http://www.mirbase.org/cgi-bin/mature.pl?mature_acc=MIMAT0024862
mmu-miR-291a-3p	0	0	0	0	0	0	0	1	http://www.mirbase.org/cgi-bin/mature.pl?mature_acc=MIMAT0000368
mmu-miR-1a-1-5p	0	0	0	0	0	0	0	1	http://www.mirbase.org/cgi-bin/mature.pl?mature_acc=MIMAT0016979
mmu-miR-1271-5p	0	0	0	0	0	0	0	1	http://www.mirbase.org/cgi-bin/mature.pl?mature_acc=MIMAT0048641
mmu-miR-876-3p	0	0	0	0	0	0	0	1	http://www.mirbase.org/cgi-bin/mature.pl?mature_acc=MIMAT0004855
mmu-miR-5619-3p	0	0	0	0	0	0	0	1	http://www.mirbase.org/cgi-bin/mature.pl?mature_acc=MIMAT0022366
mmu-miR-6977-5p	0	0	0	0	0	0	0	1	http://www.mirbase.org/cgi-bin/mature.pl?mature_acc=MIMAT0027856
mmu-miR-669i	0	0	0	0	0	0	0	1	http://www.mirbase.org/cgi-bin/mature.pl?mature_acc=MIMAT0005840
mmu-miR-7238-5p	0	0	0	0	0	0	0	1	http://www.mirbase.org/cgi-bin/mature.pl?mature_acc=MIMAT0028444
mmu-miR-5132-3p	0	0	0	0	0	0	0	1	http://www.mirbase.org/cgi-bin/mature.pl?mature_acc=MIMAT0022988
mmu-miR-7009-3p	0	0	0	0	0	0	0	1	http://www.mirbase.org/cgi-bin/mature.pl?mature_acc=MIMAT0027923
mmu-miR-1912-3p	0	0	0	0	0	0	0	1	http://www.mirbase.org/cgi-bin/mature.pl?mature_acc=MIMAT0014958
mmu-miR-1271-3p	0	0	0	0	0	0	0	1	http://www.mirbase.org/cgi-bin/mature.pl?mature_acc=MIMAT0048642
mmu-miR-6953-5p	0	0	0	0	0	0	0	1	http://www.mirbase.org/cgi-bin/mature.pl?mature_acc=MIMAT0027806
mmu-miR-7652-3p	0	0	0	0	0	0	0	1	http://www.mirbase.org/cgi-bin/mature.pl?mature_acc=MIMAT0029811
mmu-miR-142b	0	0	0	0	0	0	0	1	http://www.mirbase.org/cgi-bin/mature.pl?mature_acc=MIMAT0031402
mmu-miR-3089-3p	0	0	0	0	0	0	0	1	http://www.mirbase.org/cgi-bin/mature.pl?mature_acc=MIMAT0014900
mmu-miR-7031-3p	0	0	0	0	0	0	0	1	http://www.mirbase.org/cgi-bin/mature.pl?mature_acc=MIMAT0027967
mmu-miR-7665-3p	0	0	0	0	0	0	0	1	http://www.mirbase.org/cgi-bin/mature.pl?mature_acc=MIMAT0029837
mmu-miR-7064-3p	0	0	0	0	0	0	0	1	http://www.mirbase.org/cgi-bin/mature.pl?mature_acc=MIMAT0028033
mmu-miR-7225-3p	0	0	0	0	0	0	0	1	http://www.mirbase.org/cgi-bin/mature.pl?mature_acc=MIMAT0028419
mmu-miR-1952	0	0	0	0	0	0	0	1	http://www.mirbase.org/cgi-bin/mature.pl?mature_acc=MIMAT0009423
mmu-miR-7024-5p	0	0	0	0	0	0	0	1	http://www.mirbase.org/cgi-bin/mature.pl?mature_acc=MIMAT0027952
mmu-miR-7118-5p	0	0	0	0	0	0	0	1	http://www.mirbase.org/cgi-bin/mature.pl?mature_acc=MIMAT0028133
mmu-miR-5618-5p	0	0	0	0	0	0	0	1	http://www.mirbase.org/cgi-bin/mature.pl?mature_acc=MIMAT0022363
mmu-miR-295-3p	0	0	0	0	0	0	0	1	http://www.mirbase.org/cgi-bin/mature.pl?mature_acc=MIMAT0000373
mmu-miR-1941-5p	0	0	0	0	0	0	0	1	http://www.mirbase.org/cgi-bin/mature.pl?mature_acc=MIMAT0009405
mmu-miR-1929-3p	0	0	0	0	0	0	0	1	http://www.mirbase.org/cgi-bin/mature.pl?mature_acc=MIMAT0022729
mmu-miR-3065-5p	0	0	0	0	0	0	0	1	http://www.mirbase.org/cgi-bin/mature.pl?mature_acc=MIMAT0014836
mmu-miR-6407	0	0	0	0	0	0	0	1	http://www.mirbase.org/cgi-bin/mature.pl?mature_acc=MIMAT0025160
mmu-miR-7663-5p	0	0	0	0	0	0	0	1	http://www.mirbase.org/cgi-bin/mature.pl?mature_acc=MIMAT0029832
mmu-miR-6244	0	0	0	0	0	0	0	1	http://www.mirbase.org/cgi-bin/mature.pl?mature_acc=MIMAT0024864
mmu-miR-7232-3p	0	0	0	0	0	0	0	1	http://www.mirbase.org/cgi-bin/mature.pl?mature_acc=MIMAT0028433
mmu-miR-3112-5p	0	0	0	0	0	0	0	1	http://www.mirbase.org/cgi-bin/mature.pl?mature_acc=MIMAT0014955
mmu-miR-7212-3p	0	0	0	0	0	0	0	1	http://www.mirbase.org/cgi-bin/mature.pl?mature_acc=MIMAT0028393
mmu-miR-6935-5p	0	0	0	0	0	0	0	1	http://www.mirbase.org/cgi-bin/mature.pl?mature_acc=MIMAT0027770
mmu-miR-432	0	0	0	0	0	0	0	1	http://www.mirbase.org/cgi-bin/mature.pl?mature_acc=MIMAT0012771
mmu-miR-3473c	0	0	0	0	0	0	0	1	http://www.mirbase.org/cgi-bin/mature.pl?mature_acc=MIMAT0020614
mmu-miR-7664-5p	0	0	0	0	0	0	0	1	http://www.mirbase.org/cgi-bin/mature.pl?mature_acc=MIMAT0029834
mmu-miR-6991-3p	0	0	0	0	0	0	0	1	http://www.mirbase.org/cgi-bin/mature.pl?mature_acc=MIMAT0027885
mmu-miR-6898-3p	0	0	0	0	0	0	0	1	http://www.mirbase.org/cgi-bin/mature.pl?mature_acc=MIMAT0027697
mmu-miR-1897-5p	0	0	0	0	0	0	0	1	http://www.mirbase.org/cgi-bin/mature.pl?mature_acc=MIMAT0007864
mmu-miR-5108	0	0	0	0	0	0	0	1	http://www.mirbase.org/cgi-bin/mature.pl?mature_acc=MIMAT0020616
mmu-miR-6397	0	0	0	0	0	0	0	1	http://www.mirbase.org/cgi-bin/mature.pl?mature_acc=MIMAT0025149
mmu-miR-5114	0	0	0	0	0	0	0	1	http://www.mirbase.org/cgi-bin/mature.pl?mature_acc=MIMAT0020622
mmu-miR-12196-5p	0	0	0	0	0	0	0	1	http://www.mirbase.org/cgi-bin/mature.pl?mature_acc=MIMAT0049862
mmu-miR-3113-3p	0	0	0	0	0	0	0	1	http://www.mirbase.org/cgi-bin/mature.pl?mature_acc=MIMAT0014960
mmu-miR-7009-5p	0	0	0	0	0	0	0	1	http://www.mirbase.org/cgi-bin/mature.pl?mature_acc=MIMAT0027922
mmu-miR-8097	0	0	0	0	0	0	0	1	http://www.mirbase.org/cgi-bin/mature.pl?mature_acc=MIMAT0031399
mmu-miR-743b-5p	0	0	0	0	0	0	0	1	http://www.mirbase.org/cgi-bin/mature.pl?mature_acc=MIMAT0004839
mmu-miR-7091-3p	0	0	0	0	0	0	0	1	http://www.mirbase.org/cgi-bin/mature.pl?mature_acc=MIMAT0028089
mmu-miR-449c-5p	0	0	0	0	0	0	0	1	http://www.mirbase.org/cgi-bin/mature.pl?mature_acc=MIMAT0003460
mmu-miR-653-3p	0	0	0	0	0	0	0	1	http://www.mirbase.org/cgi-bin/mature.pl?mature_acc=MIMAT0017284
mmu-miR-6359	0	0	0	0	0	0	0	1	http://www.mirbase.org/cgi-bin/mature.pl?mature_acc=MIMAT0025102
mmu-miR-202-5p	0	0	0	0	0	0	0	1	http://www.mirbase.org/cgi-bin/mature.pl?mature_acc=MIMAT0004546
mmu-miR-8106	0	0	0	0	0	0	0	1	http://www.mirbase.org/cgi-bin/mature.pl?mature_acc=MIMAT0031411
mmu-miR-615-5p	0	0	0	0	0	0	0	1	http://www.mirbase.org/cgi-bin/mature.pl?mature_acc=MIMAT0004837
mmu-miR-693-5p	0	0	0	0	0	0	0	1	http://www.mirbase.org/cgi-bin/mature.pl?mature_acc=MIMAT0003472
mmu-miR-6357	0	0	0	0	0	0	0	1	http://www.mirbase.org/cgi-bin/mature.pl?mature_acc=MIMAT0025100
mmu-miR-3074-2-3p	0	0	0	0	0	0	0	1	http://www.mirbase.org/cgi-bin/mature.pl?mature_acc=MIMAT0014946
mmu-miR-7030-3p	0	0	0	0	0	0	0	1	http://www.mirbase.org/cgi-bin/mature.pl?mature_acc=MIMAT0027965
mmu-miR-7023-3p	0	0	0	0	0	0	0	1	http://www.mirbase.org/cgi-bin/mature.pl?mature_acc=MIMAT0027951
mmu-miR-7660-3p	0	0	0	0	0	0	0	1	http://www.mirbase.org/cgi-bin/mature.pl?mature_acc=MIMAT0029827
mmu-miR-692	0	0	0	0	0	0	0	1	http://www.mirbase.org/cgi-bin/mature.pl?mature_acc=MIMAT0003471
mmu-miR-7008-5p	0	0	0	0	0	0	0	1	http://www.mirbase.org/cgi-bin/mature.pl?mature_acc=MIMAT0027920
mmu-miR-470-5p	0	0	0	0	0	0	0	1	http://www.mirbase.org/cgi-bin/mature.pl?mature_acc=MIMAT0002111
mmu-miR-6405	0	0	0	0	0	0	0	1	http://www.mirbase.org/cgi-bin/mature.pl?mature_acc=MIMAT0025157
mmu-miR-6990-3p	0	0	0	0	0	0	0	1	http://www.mirbase.org/cgi-bin/mature.pl?mature_acc=MIMAT0027883
mmu-miR-463-3p	0	0	0	0	0	0	0	1	http://www.mirbase.org/cgi-bin/mature.pl?mature_acc=MIMAT0004758
mmu-miR-698-5p	0	0	0	0	0	0	0	1	http://www.mirbase.org/cgi-bin/mature.pl?mature_acc=MIMAT0022930
mmu-miR-6341	0	0	0	0	0	0	0	1	http://www.mirbase.org/cgi-bin/mature.pl?mature_acc=MIMAT0025084
mmu-miR-7088-3p	0	0	0	0	0	0	0	1	http://www.mirbase.org/cgi-bin/mature.pl?mature_acc=MIMAT0028083
mmu-miR-7653-5p	0	0	0	0	0	0	0	1	http://www.mirbase.org/cgi-bin/mature.pl?mature_acc=MIMAT0029812
mmu-miR-7072-3p	0	0	0	0	0	0	0	1	http://www.mirbase.org/cgi-bin/mature.pl?mature_acc=MIMAT0028051
mmu-miR-5616-3p	0	0	0	0	0	0	0	1	http://www.mirbase.org/cgi-bin/mature.pl?mature_acc=MIMAT0022360
mmu-miR-290b-5p	0	0	0	0	0	0	0	1	http://www.mirbase.org/cgi-bin/mature.pl?mature_acc=MIMAT0029900
mmu-miR-684	0	0	0	0	0	0	0	1	http://www.mirbase.org/cgi-bin/mature.pl?mature_acc=MIMAT0003462
mmu-miR-6992-3p	0	0	0	0	0	0	0	1	http://www.mirbase.org/cgi-bin/mature.pl?mature_acc=MIMAT0027887
mmu-miR-7094-3p	0	0	0	0	0	0	0	1	http://www.mirbase.org/cgi-bin/mature.pl?mature_acc=MIMAT0028095
mmu-miR-6936-5p	0	0	0	0	0	0	0	1	http://www.mirbase.org/cgi-bin/mature.pl?mature_acc=MIMAT0027772
mmu-miR-463-5p	0	0	0	0	0	0	0	1	http://www.mirbase.org/cgi-bin/mature.pl?mature_acc=MIMAT0002104
mmu-miR-6939-5p	0	0	0	0	0	0	0	1	http://www.mirbase.org/cgi-bin/mature.pl?mature_acc=MIMAT0027778
mmu-miR-6934-5p	0	0	0	0	0	0	0	1	http://www.mirbase.org/cgi-bin/mature.pl?mature_acc=MIMAT0027768
mmu-miR-6337	0	0	0	0	0	0	0	1	http://www.mirbase.org/cgi-bin/mature.pl?mature_acc=MIMAT0025080
mmu-miR-1892	0	0	0	0	0	0	0	1	http://www.mirbase.org/cgi-bin/mature.pl?mature_acc=MIMAT0007871
mmu-miR-1897-3p	0	0	0	0	0	0	0	1	http://www.mirbase.org/cgi-bin/mature.pl?mature_acc=MIMAT0007865
mmu-miR-6393	0	0	0	0	0	0	0	1	http://www.mirbase.org/cgi-bin/mature.pl?mature_acc=MIMAT0025143
mmu-miR-7660-5p	0	0	0	0	0	0	0	1	http://www.mirbase.org/cgi-bin/mature.pl?mature_acc=MIMAT0029826
mmu-miR-7066-3p	0	0	0	0	0	0	0	1	http://www.mirbase.org/cgi-bin/mature.pl?mature_acc=MIMAT0028037
mmu-miR-6916-3p	0	0	0	0	0	0	0	1	http://www.mirbase.org/cgi-bin/mature.pl?mature_acc=MIMAT0027733
mmu-miR-291b-3p	0	0	0	0	0	0	0	1	http://www.mirbase.org/cgi-bin/mature.pl?mature_acc=MIMAT0003190
mmu-miR-880-3p	0	0	0	0	0	0	0	1	http://www.mirbase.org/cgi-bin/mature.pl?mature_acc=MIMAT0004844
mmu-miR-6920-5p	0	0	0	0	0	0	0	1	http://www.mirbase.org/cgi-bin/mature.pl?mature_acc=MIMAT0027740
mmu-miR-3094-3p	0	0	0	0	0	0	0	1	http://www.mirbase.org/cgi-bin/mature.pl?mature_acc=MIMAT0014910
mmu-miR-6385	0	0	0	0	0	0	0	1	http://www.mirbase.org/cgi-bin/mature.pl?mature_acc=MIMAT0025131
mmu-miR-8095	0	0	0	0	0	0	0	1	http://www.mirbase.org/cgi-bin/mature.pl?mature_acc=MIMAT0031396
mmu-miR-7662-3p	0	0	0	0	0	0	0	1	http://www.mirbase.org/cgi-bin/mature.pl?mature_acc=MIMAT0029831
mmu-miR-7241-3p	0	0	0	0	0	0	0	1	http://www.mirbase.org/cgi-bin/mature.pl?mature_acc=MIMAT0028451
mmu-miR-452-3p	0	0	0	0	0	0	0	1	http://www.mirbase.org/cgi-bin/mature.pl?mature_acc=MIMAT0017194
mmu-miR-875-5p	0	0	0	0	0	0	0	1	http://www.mirbase.org/cgi-bin/mature.pl?mature_acc=MIMAT0004937
mmu-miR-203b-3p	0	0	0	0	0	0	0	1	http://www.mirbase.org/cgi-bin/mature.pl?mature_acc=MIMAT0049832
mmu-miR-7661-5p	0	0	0	0	0	0	0	1	http://www.mirbase.org/cgi-bin/mature.pl?mature_acc=MIMAT0029828
mmu-miR-8104	0	0	0	0	0	0	0	1	http://www.mirbase.org/cgi-bin/mature.pl?mature_acc=MIMAT0031408
mmu-miR-7040-3p	0	0	0	0	0	0	0	1	http://www.mirbase.org/cgi-bin/mature.pl?mature_acc=MIMAT0027985
mmu-miR-497a-3p	0	0	0	0	0	0	0	1	http://www.mirbase.org/cgi-bin/mature.pl?mature_acc=MIMAT0017247
mmu-miR-6991-5p	0	0	0	0	0	0	0	1	http://www.mirbase.org/cgi-bin/mature.pl?mature_acc=MIMAT0027884
mmu-miR-8102	0	0	0	0	0	0	0	1	http://www.mirbase.org/cgi-bin/mature.pl?mature_acc=MIMAT0031406
mmu-miR-7227-3p	0	0	0	0	0	0	0	1	http://www.mirbase.org/cgi-bin/mature.pl?mature_acc=MIMAT0028423
mmu-miR-871-3p	0	0	0	0	0	0	0	1	http://www.mirbase.org/cgi-bin/mature.pl?mature_acc=MIMAT0017265
mmu-miR-5116	0	0	0	0	0	0	0	1	http://www.mirbase.org/cgi-bin/mature.pl?mature_acc=MIMAT0020624
mmu-miR-6351	0	0	0	0	0	0	0	1	http://www.mirbase.org/cgi-bin/mature.pl?mature_acc=MIMAT0025094
mmu-miR-669e-3p	0	0	0	0	0	0	0	1	http://www.mirbase.org/cgi-bin/mature.pl?mature_acc=MIMAT0017330
mmu-miR-762	0	0	0	0	0	0	0	1	http://www.mirbase.org/cgi-bin/mature.pl?mature_acc=MIMAT0003892
mmu-miR-5107-3p	0	0	0	0	0	0	0	1	http://www.mirbase.org/cgi-bin/mature.pl?mature_acc=MIMAT0022985
mmu-miR-5621-5p	0	0	0	0	0	0	0	1	http://www.mirbase.org/cgi-bin/mature.pl?mature_acc=MIMAT0022369
mmu-miR-5118	0	0	0	0	0	0	0	1	http://www.mirbase.org/cgi-bin/mature.pl?mature_acc=MIMAT0020626
mmu-miR-219b-5p	0	0	0	0	0	0	0	1	http://www.mirbase.org/cgi-bin/mature.pl?mature_acc=MIMAT0029806
mmu-miR-12195-3p	0	0	0	0	0	0	0	1	http://www.mirbase.org/cgi-bin/mature.pl?mature_acc=MIMAT0049860
mmu-miR-12188-3p	0	0	0	0	0	0	0	1	http://www.mirbase.org/cgi-bin/mature.pl?mature_acc=MIMAT0049845
mmu-miR-12200-5p	0	0	0	0	0	0	0	1	http://www.mirbase.org/cgi-bin/mature.pl?mature_acc=MIMAT0049867
mmu-miR-6957-5p	0	0	0	0	0	0	0	1	http://www.mirbase.org/cgi-bin/mature.pl?mature_acc=MIMAT0027814
mmu-miR-6935-3p	0	0	0	0	0	0	0	1	http://www.mirbase.org/cgi-bin/mature.pl?mature_acc=MIMAT0027771
mmu-miR-6907-5p	0	0	0	0	0	0	0	1	http://www.mirbase.org/cgi-bin/mature.pl?mature_acc=MIMAT0027714
mmu-miR-7662-5p	0	0	0	0	0	0	0	1	http://www.mirbase.org/cgi-bin/mature.pl?mature_acc=MIMAT0029830
mmu-miR-7041-3p	0	0	0	0	0	0	0	1	http://www.mirbase.org/cgi-bin/mature.pl?mature_acc=MIMAT0027987
mmu-miR-3475-5p	0	0	0	0	0	0	0	1	http://www.mirbase.org/cgi-bin/mature.pl?mature_acc=MIMAT0026642
mmu-miR-6384	0	0	0	0	0	0	0	1	http://www.mirbase.org/cgi-bin/mature.pl?mature_acc=MIMAT0025130
mmu-miR-367-5p	0	0	0	0	0	0	0	1	http://www.mirbase.org/cgi-bin/mature.pl?mature_acc=MIMAT0017214
mmu-miR-7685-5p	0	0	0	0	0	0	0	1	http://www.mirbase.org/cgi-bin/mature.pl?mature_acc=MIMAT0029896
mmu-miR-3091-5p	0	0	0	0	0	0	0	1	http://www.mirbase.org/cgi-bin/mature.pl?mature_acc=MIMAT0014903
mmu-miR-7223-5p	0	0	0	0	0	0	0	1	http://www.mirbase.org/cgi-bin/mature.pl?mature_acc=MIMAT0028414
mmu-miR-7218-5p	0	0	0	0	0	0	0	1	http://www.mirbase.org/cgi-bin/mature.pl?mature_acc=MIMAT0028404
mmu-miR-7673-5p	0	0	0	0	0	0	0	1	http://www.mirbase.org/cgi-bin/mature.pl?mature_acc=MIMAT0029852
mmu-miR-7670-5p	0	0	0	0	0	0	0	1	http://www.mirbase.org/cgi-bin/mature.pl?mature_acc=MIMAT0029846
mmu-miR-7674-5p	0	0	0	0	0	0	0	1	http://www.mirbase.org/cgi-bin/mature.pl?mature_acc=MIMAT0029856
mmu-miR-7686-5p	0	0	0	0	0	0	0	1	http://www.mirbase.org/cgi-bin/mature.pl?mature_acc=MIMAT0029898
mmu-miR-7065-5p	0	0	0	0	0	0	0	1	http://www.mirbase.org/cgi-bin/mature.pl?mature_acc=MIMAT0028034
mmu-miR-466l-5p	0	0	0	0	0	0	0	1	http://www.mirbase.org/cgi-bin/mature.pl?mature_acc=MIMAT0017322
mmu-miR-186-3p	0	0	0	0	0	0	0	1	http://www.mirbase.org/cgi-bin/mature.pl?mature_acc=MIMAT0004540
mmu-miR-5625-5p	0	0	0	0	0	0	0	1	http://www.mirbase.org/cgi-bin/mature.pl?mature_acc=MIMAT0022379
mmu-miR-465b-5p	0	0	0	0	0	0	0	1	http://www.mirbase.org/cgi-bin/mature.pl?mature_acc=MIMAT0004871
mmu-miR-5626-5p	0	0	0	0	0	0	0	1	http://www.mirbase.org/cgi-bin/mature.pl?mature_acc=MIMAT0022381
mmu-miR-1958	0	0	0	0	0	0	0	1	http://www.mirbase.org/cgi-bin/mature.pl?mature_acc=MIMAT0009431
mmu-miR-6905-5p	0	0	0	0	0	0	0	1	http://www.mirbase.org/cgi-bin/mature.pl?mature_acc=MIMAT0027710
mmu-miR-6406	0	0	0	0	0	0	0	1	http://www.mirbase.org/cgi-bin/mature.pl?mature_acc=MIMAT0025159
mmu-miR-12196-3p	0	0	0	0	0	0	0	1	http://www.mirbase.org/cgi-bin/mature.pl?mature_acc=MIMAT0049863
mmu-miR-7116-3p	0	0	0	0	0	0	0	1	http://www.mirbase.org/cgi-bin/mature.pl?mature_acc=MIMAT0028130
mmu-miR-6413	0	0	0	0	0	0	0	1	http://www.mirbase.org/cgi-bin/mature.pl?mature_acc=MIMAT0025166
mmu-miR-6994-5p	0	0	0	0	0	0	0	1	http://www.mirbase.org/cgi-bin/mature.pl?mature_acc=MIMAT0027890
mmu-miR-6949-5p	0	0	0	0	0	0	0	1	http://www.mirbase.org/cgi-bin/mature.pl?mature_acc=MIMAT0027798
mmu-miR-203b-5p	0	0	0	0	0	0	0	1	http://www.mirbase.org/cgi-bin/mature.pl?mature_acc=MIMAT0049831
mmu-miR-6929-5p	0	0	0	0	0	0	0	1	http://www.mirbase.org/cgi-bin/mature.pl?mature_acc=MIMAT0027758
mmu-miR-7090-3p	0	0	0	0	0	0	0	1	http://www.mirbase.org/cgi-bin/mature.pl?mature_acc=MIMAT0028087
mmu-miR-6945-5p	0	0	0	0	0	0	0	1	http://www.mirbase.org/cgi-bin/mature.pl?mature_acc=MIMAT0027790
mmu-miR-1933-3p	0	0	0	0	0	0	0	1	http://www.mirbase.org/cgi-bin/mature.pl?mature_acc=MIMAT0009397
mmu-miR-669h-3p	0	0	0	0	0	0	0	1	http://www.mirbase.org/cgi-bin/mature.pl?mature_acc=MIMAT0005842
mmu-miR-471-3p	0	0	0	0	0	0	0	1	http://www.mirbase.org/cgi-bin/mature.pl?mature_acc=MIMAT0017195
mmu-miR-7243-5p	0	0	0	0	0	0	0	1	http://www.mirbase.org/cgi-bin/mature.pl?mature_acc=MIMAT0029910
mmu-miR-6343	0	0	0	0	0	0	0	1	http://www.mirbase.org/cgi-bin/mature.pl?mature_acc=MIMAT0025086
mmu-miR-6995-3p	0	0	0	0	0	0	0	1	http://www.mirbase.org/cgi-bin/mature.pl?mature_acc=MIMAT0027893
mmu-miR-1898	0	0	0	0	0	0	0	1	http://www.mirbase.org/cgi-bin/mature.pl?mature_acc=MIMAT0007875
mmu-miR-511-3p	0	0	0	0	0	0	0	1	http://www.mirbase.org/cgi-bin/mature.pl?mature_acc=MIMAT0017281
mmu-miR-1936	0	0	0	0	0	0	0	1	http://www.mirbase.org/cgi-bin/mature.pl?mature_acc=MIMAT0009400
mmu-miR-491-3p	0	0	0	0	0	0	0	1	http://www.mirbase.org/cgi-bin/mature.pl?mature_acc=MIMAT0017255
mmu-miR-219b-3p	0	0	0	0	0	0	0	1	http://www.mirbase.org/cgi-bin/mature.pl?mature_acc=MIMAT0029807
mmu-miR-6924-3p	0	0	0	0	0	0	0	1	http://www.mirbase.org/cgi-bin/mature.pl?mature_acc=MIMAT0027749
mmu-miR-1982-5p	0	0	0	0	0	0	0	1	http://www.mirbase.org/cgi-bin/mature.pl?mature_acc=MIMAT0009459
mmu-miR-126b-5p	0	0	0	0	0	0	0	1	http://www.mirbase.org/cgi-bin/mature.pl?mature_acc=MIMAT0029894
mmu-miR-7686-3p	0	0	0	0	0	0	0	1	http://www.mirbase.org/cgi-bin/mature.pl?mature_acc=MIMAT0029899
mmu-miR-6364	0	0	0	0	0	0	0	1	http://www.mirbase.org/cgi-bin/mature.pl?mature_acc=MIMAT0025108
mmu-miR-7212-5p	0	0	0	0	0	0	0	1	http://www.mirbase.org/cgi-bin/mature.pl?mature_acc=MIMAT0028392
mmu-miR-7064-5p	0	0	0	0	0	0	0	1	http://www.mirbase.org/cgi-bin/mature.pl?mature_acc=MIMAT0028032
mmu-miR-7085-3p	0	0	0	0	0	0	0	1	http://www.mirbase.org/cgi-bin/mature.pl?mature_acc=MIMAT0028077
mmu-miR-6346	0	0	0	0	0	0	0	1	http://www.mirbase.org/cgi-bin/mature.pl?mature_acc=MIMAT0025089
mmu-miR-6947-3p	0	0	0	0	0	0	0	1	http://www.mirbase.org/cgi-bin/mature.pl?mature_acc=MIMAT0027795
mmu-miR-7015-5p	0	0	0	0	0	0	0	1	http://www.mirbase.org/cgi-bin/mature.pl?mature_acc=MIMAT0027934
mmu-miR-6339	0	0	0	0	0	0	0	1	http://www.mirbase.org/cgi-bin/mature.pl?mature_acc=MIMAT0025082
mmu-miR-878-3p	0	0	0	0	0	0	0	1	http://www.mirbase.org/cgi-bin/mature.pl?mature_acc=MIMAT0004933
mmu-miR-7119-5p	0	0	0	0	0	0	0	1	http://www.mirbase.org/cgi-bin/mature.pl?mature_acc=MIMAT0028135
mmu-miR-294-3p	0	0	0	0	0	0	0	1	http://www.mirbase.org/cgi-bin/mature.pl?mature_acc=MIMAT0000372
mmu-miR-714	0	0	0	0	0	0	0	1	http://www.mirbase.org/cgi-bin/mature.pl?mature_acc=MIMAT0003505
mmu-miR-3090-5p	0	0	0	0	0	0	0	1	http://www.mirbase.org/cgi-bin/mature.pl?mature_acc=MIMAT0014901
mmu-miR-466q	0	0	0	0	0	0	0	1	http://www.mirbase.org/cgi-bin/mature.pl?mature_acc=MIMAT0020631
mmu-miR-6931-5p	0	0	0	0	0	0	0	1	http://www.mirbase.org/cgi-bin/mature.pl?mature_acc=MIMAT0027762
mmu-miR-3473h-5p	0	0	0	0	0	0	0	1	http://www.mirbase.org/cgi-bin/mature.pl?mature_acc=MIMAT0049861
mmu-miR-3063-3p	0	0	0	0	0	0	0	1	http://www.mirbase.org/cgi-bin/mature.pl?mature_acc=MIMAT0014833
mmu-miR-6993-3p	0	0	0	0	0	0	0	1	http://www.mirbase.org/cgi-bin/mature.pl?mature_acc=MIMAT0027889
mmu-miR-741-3p	0	0	0	0	0	0	0	1	http://www.mirbase.org/cgi-bin/mature.pl?mature_acc=MIMAT0004236
mmu-miR-7020-3p	0	0	0	0	0	0	0	1	http://www.mirbase.org/cgi-bin/mature.pl?mature_acc=MIMAT0027945
mmu-miR-7116-5p	0	0	0	0	0	0	0	1	http://www.mirbase.org/cgi-bin/mature.pl?mature_acc=MIMAT0028129
mmu-miR-547-5p	0	0	0	0	0	0	0	1	http://www.mirbase.org/cgi-bin/mature.pl?mature_acc=MIMAT0017210
mmu-miR-6972-5p	0	0	0	0	0	0	0	1	http://www.mirbase.org/cgi-bin/mature.pl?mature_acc=MIMAT0027846
mmu-miR-7676-3p	0	0	0	0	0	0	0	1	http://www.mirbase.org/cgi-bin/mature.pl?mature_acc=MIMAT0029861
mmu-miR-7014-3p	0	0	0	0	0	0	0	1	http://www.mirbase.org/cgi-bin/mature.pl?mature_acc=MIMAT0027933
mmu-miR-701-3p	0	0	0	0	0	0	0	1	http://www.mirbase.org/cgi-bin/mature.pl?mature_acc=MIMAT0017257
mmu-miR-465d-5p	0	0	0	0	0	0	0	1	http://www.mirbase.org/cgi-bin/mature.pl?mature_acc=MIMAT0029880
mmu-miR-6961-5p	0	0	0	0	0	0	0	1	http://www.mirbase.org/cgi-bin/mature.pl?mature_acc=MIMAT0027822
mmu-miR-6963-5p	0	0	0	0	0	0	0	1	http://www.mirbase.org/cgi-bin/mature.pl?mature_acc=MIMAT0027826
mmu-miR-6948-5p	0	0	0	0	0	0	0	1	http://www.mirbase.org/cgi-bin/mature.pl?mature_acc=MIMAT0027796
mmu-miR-6896-3p	0	0	0	0	0	0	0	1	http://www.mirbase.org/cgi-bin/mature.pl?mature_acc=MIMAT0027693
mmu-miR-6373	0	0	0	0	0	0	0	1	http://www.mirbase.org/cgi-bin/mature.pl?mature_acc=MIMAT0025117
mmu-miR-615-3p	0	0	0	0	0	0	0	1	http://www.mirbase.org/cgi-bin/mature.pl?mature_acc=MIMAT0003783
mmu-miR-883b-3p	0	0	0	0	0	0	0	1	http://www.mirbase.org/cgi-bin/mature.pl?mature_acc=MIMAT0004851
mmu-miR-7219-5p	0	0	0	0	0	0	0	1	http://www.mirbase.org/cgi-bin/mature.pl?mature_acc=MIMAT0028406
mmu-miR-6408	0	0	0	0	0	0	0	1	http://www.mirbase.org/cgi-bin/mature.pl?mature_acc=MIMAT0025161
mmu-miR-302d-5p	0	0	0	0	0	0	0	1	http://www.mirbase.org/cgi-bin/mature.pl?mature_acc=MIMAT0017225
mmu-miR-3088-3p	0	0	0	0	0	0	0	1	http://www.mirbase.org/cgi-bin/mature.pl?mature_acc=MIMAT0014898
mmu-miR-3062-3p	0	0	0	0	0	0	0	1	http://www.mirbase.org/cgi-bin/mature.pl?mature_acc=MIMAT0014831
mmu-miR-7002-5p	0	0	0	0	0	0	0	1	http://www.mirbase.org/cgi-bin/mature.pl?mature_acc=MIMAT0027906
mmu-miR-509-3p	0	0	0	0	0	0	0	1	http://www.mirbase.org/cgi-bin/mature.pl?mature_acc=MIMAT0004891
mmu-miR-7650-3p	0	0	0	0	0	0	0	1	http://www.mirbase.org/cgi-bin/mature.pl?mature_acc=MIMAT0029803
mmu-miR-216c-5p	0	0	0	0	0	0	0	1	http://www.mirbase.org/cgi-bin/mature.pl?mature_acc=MIMAT0029888
mmu-miR-743b-3p	0	0	0	0	0	0	0	1	http://www.mirbase.org/cgi-bin/mature.pl?mature_acc=MIMAT0004840
mmu-miR-6993-5p	0	0	0	0	0	0	0	1	http://www.mirbase.org/cgi-bin/mature.pl?mature_acc=MIMAT0027888
mmu-miR-6389	0	0	0	0	0	0	0	1	http://www.mirbase.org/cgi-bin/mature.pl?mature_acc=MIMAT0025137
mmu-miR-1188-3p	0	0	0	0	0	0	0	1	http://www.mirbase.org/cgi-bin/mature.pl?mature_acc=MIMAT0017328
mmu-miR-878-5p	0	0	0	0	0	0	0	1	http://www.mirbase.org/cgi-bin/mature.pl?mature_acc=MIMAT0004932
mmu-miR-6986-3p	0	0	0	0	0	0	0	1	http://www.mirbase.org/cgi-bin/mature.pl?mature_acc=MIMAT0027875
mmu-miR-6516-3p	0	0	0	0	0	0	0	1	http://www.mirbase.org/cgi-bin/mature.pl?mature_acc=MIMAT0027344
mmu-miR-7225-5p	0	0	0	0	0	0	0	1	http://www.mirbase.org/cgi-bin/mature.pl?mature_acc=MIMAT0028418
mmu-miR-669a-3-3p	0	0	0	0	0	0	0	1	http://www.mirbase.org/cgi-bin/mature.pl?mature_acc=MIMAT0017251
mmu-miR-465d-3p	0	0	0	0	0	0	0	1	http://www.mirbase.org/cgi-bin/mature.pl?mature_acc=MIMAT0029881
mmu-miR-6967-5p	0	0	0	0	0	0	0	1	http://www.mirbase.org/cgi-bin/mature.pl?mature_acc=MIMAT0027836
mmu-miR-3072-5p	0	0	0	0	0	0	0	1	http://www.mirbase.org/cgi-bin/mature.pl?mature_acc=MIMAT0014852
mmu-miR-6969-5p	0	0	0	0	0	0	0	1	http://www.mirbase.org/cgi-bin/mature.pl?mature_acc=MIMAT0027840
mmu-miR-218-2-3p	0	0	0	0	0	0	0	1	http://www.mirbase.org/cgi-bin/mature.pl?mature_acc=MIMAT0005444
mmu-miR-291b-5p	0	0	0	0	0	0	0	1	http://www.mirbase.org/cgi-bin/mature.pl?mature_acc=MIMAT0003189
mmu-miR-6399	0	0	0	0	0	0	0	1	http://www.mirbase.org/cgi-bin/mature.pl?mature_acc=MIMAT0025151
mmu-miR-6391	0	0	0	0	0	0	0	1	http://www.mirbase.org/cgi-bin/mature.pl?mature_acc=MIMAT0025140
mmu-miR-7041-5p	0	0	0	0	0	0	0	1	http://www.mirbase.org/cgi-bin/mature.pl?mature_acc=MIMAT0027986
mmu-miR-7077-3p	0	0	0	0	0	0	0	1	http://www.mirbase.org/cgi-bin/mature.pl?mature_acc=MIMAT0028061
mmu-miR-449a-3p	0	0	0	0	0	0	0	1	http://www.mirbase.org/cgi-bin/mature.pl?mature_acc=MIMAT0017180
mmu-miR-7657-5p	0	0	0	0	0	0	0	1	http://www.mirbase.org/cgi-bin/mature.pl?mature_acc=MIMAT0029820
mmu-miR-12183-5p	0	0	0	0	0	0	0	1	http://www.mirbase.org/cgi-bin/mature.pl?mature_acc=MIMAT0049830
mmu-miR-3154	0	0	0	0	0	0	0	1	http://www.mirbase.org/cgi-bin/mature.pl?mature_acc=MIMAT0035714
mmu-miR-590-3p	0	0	0	0	0	0	0	1	http://www.mirbase.org/cgi-bin/mature.pl?mature_acc=MIMAT0004896
mmu-miR-207	0	0	0	0	0	0	0	1	http://www.mirbase.org/cgi-bin/mature.pl?mature_acc=MIMAT0000240
mmu-miR-6981-5p	0	0	0	0	0	0	0	1	http://www.mirbase.org/cgi-bin/mature.pl?mature_acc=MIMAT0027864
mmu-miR-133b-5p	0	0	0	0	0	0	0	1	http://www.mirbase.org/cgi-bin/mature.pl?mature_acc=MIMAT0017083
mmu-miR-3073b-5p	0	0	0	0	0	0	0	1	http://www.mirbase.org/cgi-bin/mature.pl?mature_acc=MIMAT0022375
mmu-miR-7067-5p	0	0	0	0	0	0	0	1	http://www.mirbase.org/cgi-bin/mature.pl?mature_acc=MIMAT0028038
mmu-miR-3095-5p	0	0	0	0	0	0	0	1	http://www.mirbase.org/cgi-bin/mature.pl?mature_acc=MIMAT0014911
mmu-miR-542-3p	0	0	0	0	0	0	0	1	http://www.mirbase.org/cgi-bin/mature.pl?mature_acc=MIMAT0003172
mmu-miR-9768-3p	0	0	0	0	0	0	0	1	http://www.mirbase.org/cgi-bin/mature.pl?mature_acc=MIMAT0036460
mmu-miR-3109-5p	0	0	0	0	0	0	0	1	http://www.mirbase.org/cgi-bin/mature.pl?mature_acc=MIMAT0014949
mmu-miR-7650-5p	0	0	0	0	0	0	0	1	http://www.mirbase.org/cgi-bin/mature.pl?mature_acc=MIMAT0029802
mmu-miR-7045-5p	0	0	0	0	0	0	0	1	http://www.mirbase.org/cgi-bin/mature.pl?mature_acc=MIMAT0027994
mmu-miR-5624-3p	0	0	0	0	0	0	0	1	http://www.mirbase.org/cgi-bin/mature.pl?mature_acc=MIMAT0022378
mmu-miR-7222-5p	0	0	0	0	0	0	0	1	http://www.mirbase.org/cgi-bin/mature.pl?mature_acc=MIMAT0028412
mmu-miR-12188-5p	0	0	0	0	0	0	0	1	http://www.mirbase.org/cgi-bin/mature.pl?mature_acc=MIMAT0049844
mmu-miR-7070-5p	0	0	0	0	0	0	0	1	http://www.mirbase.org/cgi-bin/mature.pl?mature_acc=MIMAT0028046
mmu-miR-546	0	0	0	0	0	0	0	1	http://www.mirbase.org/cgi-bin/mature.pl?mature_acc=MIMAT0003166
mmu-miR-9b-3p	0	0	0	0	0	0	0	1	http://www.mirbase.org/cgi-bin/mature.pl?mature_acc=MIMAT0049836
mmu-miR-6974-3p	0	0	0	0	0	0	0	1	http://www.mirbase.org/cgi-bin/mature.pl?mature_acc=MIMAT0027851
mmu-miR-721	0	0	0	0	0	0	0	1	http://www.mirbase.org/cgi-bin/mature.pl?mature_acc=MIMAT0003515
mmu-miR-6481	0	0	0	0	0	0	0	1	http://www.mirbase.org/cgi-bin/mature.pl?mature_acc=MIMAT0027339
mmu-miR-6400	0	0	0	0	0	0	0	1	http://www.mirbase.org/cgi-bin/mature.pl?mature_acc=MIMAT0025152
mmu-miR-7238-3p	0	0	0	0	0	0	0	1	http://www.mirbase.org/cgi-bin/mature.pl?mature_acc=MIMAT0028445
mmu-miR-292b-5p	0	0	0	0	0	0	0	1	http://www.mirbase.org/cgi-bin/mature.pl?mature_acc=MIMAT0029864
mmu-miR-1912-5p	0	0	0	0	0	0	0	1	http://www.mirbase.org/cgi-bin/mature.pl?mature_acc=MIMAT0014957
mmu-miR-6987-3p	0	0	0	0	0	0	0	1	http://www.mirbase.org/cgi-bin/mature.pl?mature_acc=MIMAT0027877
mmu-miR-3960	0	0	0	0	0	0	0	1	http://www.mirbase.org/cgi-bin/mature.pl?mature_acc=MIMAT0019336
mmu-miR-8090	0	0	0	0	0	0	0	1	http://www.mirbase.org/cgi-bin/mature.pl?mature_acc=MIMAT0031391
mmu-miR-9769-5p	0	0	0	0	0	0	0	1	http://www.mirbase.org/cgi-bin/mature.pl?mature_acc=MIMAT0036461
mmu-miR-8116	0	0	0	0	0	0	0	1	http://www.mirbase.org/cgi-bin/mature.pl?mature_acc=MIMAT0031422
mmu-miR-7689-5p	0	0	0	0	0	0	0	1	http://www.mirbase.org/cgi-bin/mature.pl?mature_acc=MIMAT0029908
mmu-miR-6539	0	0	0	0	0	0	0	1	http://www.mirbase.org/cgi-bin/mature.pl?mature_acc=MIMAT0025584
mmu-miR-295-5p	0	0	0	0	0	0	0	1	http://www.mirbase.org/cgi-bin/mature.pl?mature_acc=MIMAT0004575
mmu-miR-3092-3p	0	0	0	0	0	0	0	1	http://www.mirbase.org/cgi-bin/mature.pl?mature_acc=MIMAT0014906
mmu-miR-7034-3p	0	0	0	0	0	0	0	1	http://www.mirbase.org/cgi-bin/mature.pl?mature_acc=MIMAT0027973
mmu-miR-7215-5p	0	0	0	0	0	0	0	1	http://www.mirbase.org/cgi-bin/mature.pl?mature_acc=MIMAT0028398
mmu-miR-466m-3p	0	0	0	0	0	0	0	1	http://www.mirbase.org/cgi-bin/mature.pl?mature_acc=MIMAT0014883
mmu-miR-675-3p	0	0	0	0	0	0	0	1	http://www.mirbase.org/cgi-bin/mature.pl?mature_acc=MIMAT0003726
mmu-miR-7226-5p	0	0	0	0	0	0	0	1	http://www.mirbase.org/cgi-bin/mature.pl?mature_acc=MIMAT0028420
mmu-miR-697	0	0	0	0	0	0	0	1	http://www.mirbase.org/cgi-bin/mature.pl?mature_acc=MIMAT0003487
mmu-miR-6387	0	0	0	0	0	0	0	1	http://www.mirbase.org/cgi-bin/mature.pl?mature_acc=MIMAT0025134
mmu-miR-6398	0	0	0	0	0	0	0	1	http://www.mirbase.org/cgi-bin/mature.pl?mature_acc=MIMAT0025150
mmu-miR-696	0	0	0	0	0	0	0	1	http://www.mirbase.org/cgi-bin/mature.pl?mature_acc=MIMAT0003483
mmu-miR-344g-5p	0	0	0	0	0	0	0	1	http://www.mirbase.org/cgi-bin/mature.pl?mature_acc=MIMAT0014929
mmu-miR-6919-5p	0	0	0	0	0	0	0	1	http://www.mirbase.org/cgi-bin/mature.pl?mature_acc=MIMAT0027738
mmu-miR-7233-5p	0	0	0	0	0	0	0	1	http://www.mirbase.org/cgi-bin/mature.pl?mature_acc=MIMAT0028434
mmu-miR-6376	0	0	0	0	0	0	0	1	http://www.mirbase.org/cgi-bin/mature.pl?mature_acc=MIMAT0025120
mmu-miR-7646-5p	0	0	0	0	0	0	0	1	http://www.mirbase.org/cgi-bin/mature.pl?mature_acc=MIMAT0029794
mmu-miR-12179-5p	0	0	0	0	0	0	0	1	http://www.mirbase.org/cgi-bin/mature.pl?mature_acc=MIMAT0049824
mmu-miR-6358	0	0	0	0	0	0	0	1	http://www.mirbase.org/cgi-bin/mature.pl?mature_acc=MIMAT0025101
mmu-miR-7666-5p	0	0	0	0	0	0	0	1	http://www.mirbase.org/cgi-bin/mature.pl?mature_acc=MIMAT0029838
mmu-miR-6377	0	0	0	0	0	0	0	1	http://www.mirbase.org/cgi-bin/mature.pl?mature_acc=MIMAT0025122
mmu-miR-6908-5p	0	0	0	0	0	0	0	1	http://www.mirbase.org/cgi-bin/mature.pl?mature_acc=MIMAT0027716
mmu-miR-3618-5p	0	0	0	0	0	0	0	1	http://www.mirbase.org/cgi-bin/mature.pl?mature_acc=MIMAT0035716
mmu-miR-5110	0	0	0	0	0	0	0	1	http://www.mirbase.org/cgi-bin/mature.pl?mature_acc=MIMAT0020618
mmu-miR-7004-3p	0	0	0	0	0	0	0	1	http://www.mirbase.org/cgi-bin/mature.pl?mature_acc=MIMAT0027913
mmu-miR-7011-5p	0	0	0	0	0	0	0	1	http://www.mirbase.org/cgi-bin/mature.pl?mature_acc=MIMAT0027926
mmu-miR-6974-5p	0	0	0	0	0	0	0	1	http://www.mirbase.org/cgi-bin/mature.pl?mature_acc=MIMAT0027850
mmu-miR-686	0	0	0	0	0	0	0	1	http://www.mirbase.org/cgi-bin/mature.pl?mature_acc=MIMAT0003464
mmu-miR-669j	0	0	0	0	0	0	0	1	http://www.mirbase.org/cgi-bin/mature.pl?mature_acc=MIMAT0005838
mmu-miR-6978-3p	0	0	0	0	0	0	0	1	http://www.mirbase.org/cgi-bin/mature.pl?mature_acc=MIMAT0027859
mmu-miR-6931-3p	0	0	0	0	0	0	0	1	http://www.mirbase.org/cgi-bin/mature.pl?mature_acc=MIMAT0027763
mmu-miR-7671-3p	0	0	0	0	0	0	0	1	http://www.mirbase.org/cgi-bin/mature.pl?mature_acc=MIMAT0029849
mmu-miR-7682-3p	0	0	0	0	0	0	0	1	http://www.mirbase.org/cgi-bin/mature.pl?mature_acc=MIMAT0029885
mmu-miR-193a-3p	0	0	0	0	0	0	0	1	http://www.mirbase.org/cgi-bin/mature.pl?mature_acc=MIMAT0000223
mmu-miR-465c-3p	0	0	0	0	0	0	0	1	http://www.mirbase.org/cgi-bin/mature.pl?mature_acc=MIMAT0004874
mmu-miR-6416-3p	0	0	0	0	0	0	0	1	http://www.mirbase.org/cgi-bin/mature.pl?mature_acc=MIMAT0025171
mmu-miR-6417	0	0	0	0	0	0	0	1	http://www.mirbase.org/cgi-bin/mature.pl?mature_acc=MIMAT0025172
mmu-miR-6372	0	0	0	0	0	0	0	1	http://www.mirbase.org/cgi-bin/mature.pl?mature_acc=MIMAT0025116
mmu-miR-12203-3p	0	0	0	0	0	0	0	1	http://www.mirbase.org/cgi-bin/mature.pl?mature_acc=MIMAT0049874
mmu-miR-509-5p	0	0	0	0	0	0	0	1	http://www.mirbase.org/cgi-bin/mature.pl?mature_acc=MIMAT0004890
mmu-miR-7679-5p	0	0	0	0	0	0	0	1	http://www.mirbase.org/cgi-bin/mature.pl?mature_acc=MIMAT0029872
mmu-miR-122b-5p	0	0	0	0	0	0	0	1	http://www.mirbase.org/cgi-bin/mature.pl?mature_acc=MIMAT0049852
mmu-miR-5627-3p	0	0	0	0	0	0	0	1	http://www.mirbase.org/cgi-bin/mature.pl?mature_acc=MIMAT0022386
mmu-miR-6960-5p	0	0	0	0	0	0	0	1	http://www.mirbase.org/cgi-bin/mature.pl?mature_acc=MIMAT0027820
mmu-miR-6409	0	0	0	0	0	0	0	1	http://www.mirbase.org/cgi-bin/mature.pl?mature_acc=MIMAT0025162
mmu-miR-6715-3p	0	0	0	0	0	0	0	1	http://www.mirbase.org/cgi-bin/mature.pl?mature_acc=MIMAT0029877
mmu-miR-7657-3p	0	0	0	0	0	0	0	1	http://www.mirbase.org/cgi-bin/mature.pl?mature_acc=MIMAT0029821
mmu-miR-5120	0	0	0	0	0	0	0	1	http://www.mirbase.org/cgi-bin/mature.pl?mature_acc=MIMAT0020628
mmu-miR-1942	0	0	0	0	0	0	0	1	http://www.mirbase.org/cgi-bin/mature.pl?mature_acc=MIMAT0009407
mmu-miR-5622-5p	0	0	0	0	0	0	0	1	http://www.mirbase.org/cgi-bin/mature.pl?mature_acc=MIMAT0022371
mmu-miR-7214-5p	0	0	0	0	0	0	0	1	http://www.mirbase.org/cgi-bin/mature.pl?mature_acc=MIMAT0028396
mmu-miR-705	0	0	0	0	0	0	0	1	http://www.mirbase.org/cgi-bin/mature.pl?mature_acc=MIMAT0003495
mmu-miR-450a-1-3p	0	0	0	0	0	0	0	1	http://www.mirbase.org/cgi-bin/mature.pl?mature_acc=MIMAT0017182
mmu-miR-3071-3p	0	0	0	0	0	0	0	1	http://www.mirbase.org/cgi-bin/mature.pl?mature_acc=MIMAT0014851
mmu-miR-883a-5p	0	0	0	0	0	0	0	1	http://www.mirbase.org/cgi-bin/mature.pl?mature_acc=MIMAT0004848
mmu-miR-6930-5p	0	0	0	0	0	0	0	1	http://www.mirbase.org/cgi-bin/mature.pl?mature_acc=MIMAT0027760
mmu-miR-7688-3p	0	0	0	0	0	0	0	1	http://www.mirbase.org/cgi-bin/mature.pl?mature_acc=MIMAT0029907
mmu-miR-292b-3p	0	0	0	0	0	0	0	1	http://www.mirbase.org/cgi-bin/mature.pl?mature_acc=MIMAT0029865
mmu-miR-6352	0	0	0	0	0	0	0	1	http://www.mirbase.org/cgi-bin/mature.pl?mature_acc=MIMAT0025095
mmu-miR-18b-3p	0	0	0	0	0	0	0	1	http://www.mirbase.org/cgi-bin/mature.pl?mature_acc=MIMAT0017270
mmu-miR-7061-3p	0	0	0	0	0	0	0	1	http://www.mirbase.org/cgi-bin/mature.pl?mature_acc=MIMAT0028027
mmu-miR-6919-3p	0	0	0	0	0	0	0	1	http://www.mirbase.org/cgi-bin/mature.pl?mature_acc=MIMAT0027739
mmu-miR-208b-3p	0	0	0	0	0	0	0	1	http://www.mirbase.org/cgi-bin/mature.pl?mature_acc=MIMAT0004939
mmu-miR-421-5p	0	0	0	0	0	0	0	1	http://www.mirbase.org/cgi-bin/mature.pl?mature_acc=MIMAT0017273
mmu-miR-7086-3p	0	0	0	0	0	0	0	1	http://www.mirbase.org/cgi-bin/mature.pl?mature_acc=MIMAT0028079
mmu-miR-669d-3p	0	0	0	0	0	0	0	1	http://www.mirbase.org/cgi-bin/mature.pl?mature_acc=MIMAT0017324
mmu-miR-6988-5p	0	0	0	0	0	0	0	1	http://www.mirbase.org/cgi-bin/mature.pl?mature_acc=MIMAT0027878
mmu-miR-103-1-5p	0	0	0	0	0	0	0	1	http://www.mirbase.org/cgi-bin/mature.pl?mature_acc=MIMAT0017024
mmu-miR-7057-5p	0	0	0	0	0	0	0	1	http://www.mirbase.org/cgi-bin/mature.pl?mature_acc=MIMAT0028018
mmu-miR-6336	0	0	0	0	0	0	0	1	http://www.mirbase.org/cgi-bin/mature.pl?mature_acc=MIMAT0025079
mmu-miR-718	0	0	0	0	0	0	0	1	http://www.mirbase.org/cgi-bin/mature.pl?mature_acc=MIMAT0003514
mmu-miR-743a-3p	0	0	0	0	0	0	0	1	http://www.mirbase.org/cgi-bin/mature.pl?mature_acc=MIMAT0004238
mmu-miR-6418-5p	0	0	0	0	0	0	0	1	http://www.mirbase.org/cgi-bin/mature.pl?mature_acc=MIMAT0025173
mmu-miR-103-2-5p	0	0	0	0	0	0	0	1	http://www.mirbase.org/cgi-bin/mature.pl?mature_acc=MIMAT0017025
mmu-miR-200c-5p	0	0	0	0	0	0	0	1	http://www.mirbase.org/cgi-bin/mature.pl?mature_acc=MIMAT0004663
mmu-miR-7049-3p	0	0	0	0	0	0	0	1	http://www.mirbase.org/cgi-bin/mature.pl?mature_acc=MIMAT0028003
mmu-miR-133c	0	0	0	0	0	0	0	1	http://www.mirbase.org/cgi-bin/mature.pl?mature_acc=MIMAT0025078
mmu-miR-3069-5p	0	0	0	0	0	0	0	1	http://www.mirbase.org/cgi-bin/mature.pl?mature_acc=MIMAT0014844
mmu-miR-465c-5p	0	0	0	0	0	0	0	1	http://www.mirbase.org/cgi-bin/mature.pl?mature_acc=MIMAT0004873
mmu-miR-6365	0	0	0	0	0	0	0	1	http://www.mirbase.org/cgi-bin/mature.pl?mature_acc=MIMAT0025109
mmu-miR-19b-2-5p	0	0	0	0	0	0	0	1	http://www.mirbase.org/cgi-bin/mature.pl?mature_acc=MIMAT0017010
mmu-miR-6964-5p	0	0	0	0	0	0	0	1	http://www.mirbase.org/cgi-bin/mature.pl?mature_acc=MIMAT0027828
mmu-miR-3088-5p	0	0	0	0	0	0	0	1	http://www.mirbase.org/cgi-bin/mature.pl?mature_acc=MIMAT0014897
mmu-miR-3086-3p	0	0	0	0	0	0	0	1	http://www.mirbase.org/cgi-bin/mature.pl?mature_acc=MIMAT0014881
mmu-miR-3967	0	0	0	0	0	0	0	1	http://www.mirbase.org/cgi-bin/mature.pl?mature_acc=MIMAT0019351
mmu-miR-7018-3p	0	0	0	0	0	0	0	1	http://www.mirbase.org/cgi-bin/mature.pl?mature_acc=MIMAT0027941
mmu-miR-5133	0	0	0	0	0	0	0	1	http://www.mirbase.org/cgi-bin/mature.pl?mature_acc=MIMAT0020644
mmu-miR-7017-3p	0	0	0	0	0	0	0	1	http://www.mirbase.org/cgi-bin/mature.pl?mature_acc=MIMAT0027939
mmu-miR-6956-3p	0	0	0	0	0	0	0	1	http://www.mirbase.org/cgi-bin/mature.pl?mature_acc=MIMAT0027813
mmu-miR-7037-3p	0	0	0	0	0	0	0	1	http://www.mirbase.org/cgi-bin/mature.pl?mature_acc=MIMAT0027979
mmu-miR-742-3p	0	0	0	0	0	0	0	1	http://www.mirbase.org/cgi-bin/mature.pl?mature_acc=MIMAT0004237
mmu-miR-200b-5p	0	0	0	0	0	0	0	1	http://www.mirbase.org/cgi-bin/mature.pl?mature_acc=MIMAT0004545
mmu-miR-3965	0	0	0	0	0	0	0	1	http://www.mirbase.org/cgi-bin/mature.pl?mature_acc=MIMAT0019347
mmu-miR-7239-3p	0	0	0	0	0	0	0	1	http://www.mirbase.org/cgi-bin/mature.pl?mature_acc=MIMAT0028447
mmu-miR-7232-5p	0	0	0	0	0	0	0	1	http://www.mirbase.org/cgi-bin/mature.pl?mature_acc=MIMAT0028432
mmu-miR-105	0	0	0	0	0	0	0	1	http://www.mirbase.org/cgi-bin/mature.pl?mature_acc=MIMAT0004856
mmu-miR-7006-5p	0	0	0	0	0	0	0	1	http://www.mirbase.org/cgi-bin/mature.pl?mature_acc=MIMAT0027916
mmu-miR-6914-5p	0	0	0	0	0	0	0	1	http://www.mirbase.org/cgi-bin/mature.pl?mature_acc=MIMAT0027728
mmu-miR-3100-3p	0	0	0	0	0	0	0	1	http://www.mirbase.org/cgi-bin/mature.pl?mature_acc=MIMAT0014920
mmu-miR-7029-5p	0	0	0	0	0	0	0	1	http://www.mirbase.org/cgi-bin/mature.pl?mature_acc=MIMAT0027962
mmu-miR-7663-3p	0	0	0	0	0	0	0	1	http://www.mirbase.org/cgi-bin/mature.pl?mature_acc=MIMAT0029833
mmu-miR-6899-5p	0	0	0	0	0	0	0	1	http://www.mirbase.org/cgi-bin/mature.pl?mature_acc=MIMAT0027698
mmu-miR-8091	0	0	0	0	0	0	0	1	http://www.mirbase.org/cgi-bin/mature.pl?mature_acc=MIMAT0031392
mmu-miR-7221-3p	0	0	0	0	0	0	0	1	http://www.mirbase.org/cgi-bin/mature.pl?mature_acc=MIMAT0028411
mmu-miR-327	0	0	0	0	0	0	0	1	http://www.mirbase.org/cgi-bin/mature.pl?mature_acc=MIMAT0004867
mmu-miR-7018-5p	0	0	0	0	0	0	0	1	http://www.mirbase.org/cgi-bin/mature.pl?mature_acc=MIMAT0027940
mmu-miR-719	0	0	0	0	0	0	0	1	http://www.mirbase.org/cgi-bin/mature.pl?mature_acc=MIMAT0003465
mmu-miR-7056-5p	0	0	0	0	0	0	0	1	http://www.mirbase.org/cgi-bin/mature.pl?mature_acc=MIMAT0028016
mmu-miR-302a-3p	0	0	0	0	0	0	0	1	http://www.mirbase.org/cgi-bin/mature.pl?mature_acc=MIMAT0000380
mmu-miR-1894-3p	0	0	0	0	0	0	0	1	http://www.mirbase.org/cgi-bin/mature.pl?mature_acc=MIMAT0007878
mmu-miR-7685-3p	0	0	0	0	0	0	0	1	http://www.mirbase.org/cgi-bin/mature.pl?mature_acc=MIMAT0029897
mmu-miR-6348	0	0	0	0	0	0	0	1	http://www.mirbase.org/cgi-bin/mature.pl?mature_acc=MIMAT0025091
mmu-miR-6979-3p	0	0	0	0	0	0	0	1	http://www.mirbase.org/cgi-bin/mature.pl?mature_acc=MIMAT0027861
mmu-miR-6928-5p	0	0	0	0	0	0	0	1	http://www.mirbase.org/cgi-bin/mature.pl?mature_acc=MIMAT0027756
mmu-miR-6950-5p	0	0	0	0	0	0	0	1	http://www.mirbase.org/cgi-bin/mature.pl?mature_acc=MIMAT0027800
mmu-miR-7678-5p	0	0	0	0	0	0	0	1	http://www.mirbase.org/cgi-bin/mature.pl?mature_acc=MIMAT0029870
mmu-miR-429-5p	0	0	0	0	0	0	0	1	http://www.mirbase.org/cgi-bin/mature.pl?mature_acc=MIMAT0017178
mmu-miR-6345	0	0	0	0	0	0	0	1	http://www.mirbase.org/cgi-bin/mature.pl?mature_acc=MIMAT0025088
mmu-miR-3101-5p	0	0	0	0	0	0	0	1	http://www.mirbase.org/cgi-bin/mature.pl?mature_acc=MIMAT0014921
mmu-miR-292a-5p	0	0	0	0	0	0	0	1	http://www.mirbase.org/cgi-bin/mature.pl?mature_acc=MIMAT0000369
mmu-miR-7025-3p	0	0	0	0	0	0	0	1	http://www.mirbase.org/cgi-bin/mature.pl?mature_acc=MIMAT0027955
mmu-miR-196b-3p	0	0	0	0	0	0	0	1	http://www.mirbase.org/cgi-bin/mature.pl?mature_acc=MIMAT0017170
mmu-miR-7077-5p	0	0	0	0	0	0	0	1	http://www.mirbase.org/cgi-bin/mature.pl?mature_acc=MIMAT0028060
mmu-miR-7083-3p	0	0	0	0	0	0	0	1	http://www.mirbase.org/cgi-bin/mature.pl?mature_acc=MIMAT0028073
mmu-miR-3083b-3p	0	0	0	0	0	0	0	1	http://www.mirbase.org/cgi-bin/mature.pl?mature_acc=MIMAT0049847
mmu-miR-875-3p	0	0	0	0	0	0	0	1	http://www.mirbase.org/cgi-bin/mature.pl?mature_acc=MIMAT0004938
mmu-miR-7233-3p	0	0	0	0	0	0	0	1	http://www.mirbase.org/cgi-bin/mature.pl?mature_acc=MIMAT0028435
mmu-miR-6394	0	0	0	0	0	0	0	1	http://www.mirbase.org/cgi-bin/mature.pl?mature_acc=MIMAT0025144
mmu-miR-466l-3p	0	0	0	0	0	0	0	1	http://www.mirbase.org/cgi-bin/mature.pl?mature_acc=MIMAT0005830
mmu-miR-6378	0	0	0	0	0	0	0	1	http://www.mirbase.org/cgi-bin/mature.pl?mature_acc=MIMAT0025124
mmu-miR-7059-3p	0	0	0	0	0	0	0	1	http://www.mirbase.org/cgi-bin/mature.pl?mature_acc=MIMAT0028023
mmu-miR-6973b-5p	0	0	0	0	0	0	0	1	http://www.mirbase.org/cgi-bin/mature.pl?mature_acc=MIMAT0027908
mmu-miR-7024-3p	0	0	0	0	0	0	0	1	http://www.mirbase.org/cgi-bin/mature.pl?mature_acc=MIMAT0027953
